# Supplementary material for: MLO Proteins from Tomato (Solanum lycopersicum L.) and Related Species in the Broad Phylogenetic Context
Source: Plants (Basel). 2022 Jun 16;11(12):1588. doi: 10.3390/plants11121588 (PMC9229925; doi:10.3390/plants11121588)
Supplement: Supplementary file 1 [file plants-11-01588-s001.zip]

Archive with 455 entries (448 files):
- Supplementary Figure S1/
- Supplementary Figure S1/Figure S1A.png
- Supplementary Figure S1/Figure S1B.png
- Supplementary Figure S1/Figure S1C.png
- Supplementary Figure S1/Figure S1D.png
- Supplementary Figure S1/Figure S1E.png
- Supplementary Figure S1/Figure S1F.png
- Supplementary Figure S1/Figure S1G.png
- Supplementary Figure S1/Figure S1H.png
- Supplementary Figure S1/Figure S1I.png
- Supplementary Figure S1/Figure S1J.png
- Supplementary Figure S1/Supplementary Figure S1.txt
- Supplementary Figure S2.png
- Supplementary Figure S3/
- Supplementary Figure S3/Figure S3A.png
- Supplementary Figure S3/Figure S3B.png
- Supplementary Figure S3/Figure S3C.png
- Supplementary Figure S3/Figure S3D.png
- Supplementary Figure S3/Figure S3E.png
- Supplementary Figure S3/Figure S3F.png
- Supplementary Figure S3/Figure S3G.png
- Supplementary Figure S3/Figure S3H.png
- Supplementary Figure S3/Supplementary Figure S3.txt
- Supplementary File S1/
- Supplementary File S1/scripts/
- Supplementary File S1/scripts/clades/
- Supplementary File S1/scripts/clades/c1.0.0_edit
- Supplementary File S1/scripts/clades/c1.1.0_edit
- Supplementary File S1/scripts/clades/c1.1.1_edit
- Supplementary File S1/scripts/clades/c1.1.2_edit
- Supplementary File S1/scripts/clades/c1.2.0_edit
- Supplementary File S1/scripts/clades/c1.2.1_edit
- Supplementary File S1/scripts/clades/c1.2.2_edit
- Supplementary File S1/scripts/clades/c2.0.0_edit
- Supplementary File S1/scripts/clades/c2.1.0_edit
- Supplementary File S1/scripts/clades/c2.1.1_edit
- Supplementary File S1/scripts/clades/c2.1.2_edit
- Supplementary File S1/scripts/clades/c2.2.0_edit
- Supplementary File S1/scripts/clades/c2.2.1_edit
- Supplementary File S1/scripts/clades/c2.2.2_edit
- Supplementary File S1/scripts/clades/c2.2.3_edit
- Supplementary File S1/scripts/data_filtering.R
- Supplementary File S1/scripts/genera.csv
- Supplementary File S1/scripts/motifs.R
- Supplementary File S1/scripts/phylo_tree.R
- Supplementary File S1/scripts/treecolor_function.R
- Supplementary File S2/
- Supplementary File S2/meme200/
- Supplementary File S2/meme200/logo1.eps
- Supplementary File S2/meme200/logo1.png
- Supplementary File S2/meme200/logo10.eps
- Supplementary File S2/meme200/logo10.png
- Supplementary File S2/meme200/logo100.eps
- Supplementary File S2/meme200/logo100.png
- Supplementary File S2/meme200/logo101.eps
- Supplementary File S2/meme200/logo101.png
- Supplementary File S2/meme200/logo102.eps
- Supplementary File S2/meme200/logo102.png
- Supplementary File S2/meme200/logo103.eps
- Supplementary File S2/meme200/logo103.png
- Supplementary File S2/meme200/logo104.eps
- Supplementary File S2/meme200/logo104.png
- Supplementary File S2/meme200/logo105.eps
- Supplementary File S2/meme200/logo105.png
- Supplementary File S2/meme200/logo106.eps
- Supplementary File S2/meme200/logo106.png
- Supplementary File S2/meme200/logo107.eps
- Supplementary File S2/meme200/logo107.png
- Supplementary File S2/meme200/logo108.eps
- Supplementary File S2/meme200/logo108.png
- Supplementary File S2/meme200/logo109.eps
- Supplementary File S2/meme200/logo109.png
- Supplementary File S2/meme200/logo11.eps
- Supplementary File S2/meme200/logo11.png
- Supplementary File S2/meme200/logo110.eps
- Supplementary File S2/meme200/logo110.png
- Supplementary File S2/meme200/logo111.eps
- Supplementary File S2/meme200/logo111.png
- Supplementary File S2/meme200/logo112.eps
- Supplementary File S2/meme200/logo112.png
- Supplementary File S2/meme200/logo113.eps
- Supplementary File S2/meme200/logo113.png
- Supplementary File S2/meme200/logo114.eps
- Supplementary File S2/meme200/logo114.png
- Supplementary File S2/meme200/logo115.eps
- Supplementary File S2/meme200/logo115.png
- Supplementary File S2/meme200/logo116.eps
- Supplementary File S2/meme200/logo116.png
- Supplementary File S2/meme200/logo117.eps
- Supplementary File S2/meme200/logo117.png
- Supplementary File S2/meme200/logo118.eps
- Supplementary File S2/meme200/logo118.png
- Supplementary File S2/meme200/logo119.eps
- Supplementary File S2/meme200/logo119.png
- Supplementary File S2/meme200/logo12.eps
- Supplementary File S2/meme200/logo12.png
- Supplementary File S2/meme200/logo120.eps
- Supplementary File S2/meme200/logo120.png
- Supplementary File S2/meme200/logo121.eps
- Supplementary File S2/meme200/logo121.png
- Supplementary File S2/meme200/logo122.eps
- Supplementary File S2/meme200/logo122.png
- Supplementary File S2/meme200/logo123.eps
- Supplementary File S2/meme200/logo123.png
- Supplementary File S2/meme200/logo124.eps
- Supplementary File S2/meme200/logo124.png
- Supplementary File S2/meme200/logo125.eps
- Supplementary File S2/meme200/logo125.png
- Supplementary File S2/meme200/logo126.eps
- Supplementary File S2/meme200/logo126.png
- Supplementary File S2/meme200/logo127.eps
- Supplementary File S2/meme200/logo127.png
- Supplementary File S2/meme200/logo128.eps
- Supplementary File S2/meme200/logo128.png
- Supplementary File S2/meme200/logo129.eps
- Supplementary File S2/meme200/logo129.png
- Supplementary File S2/meme200/logo13.eps
- Supplementary File S2/meme200/logo13.png
- Supplementary File S2/meme200/logo130.eps
- Supplementary File S2/meme200/logo130.png
- Supplementary File S2/meme200/logo131.eps
- Supplementary File S2/meme200/logo131.png
- Supplementary File S2/meme200/logo132.eps
- Supplementary File S2/meme200/logo132.png
- Supplementary File S2/meme200/logo133.eps
- Supplementary File S2/meme200/logo133.png
- Supplementary File S2/meme200/logo134.eps
- Supplementary File S2/meme200/logo134.png
- Supplementary File S2/meme200/logo135.eps
- Supplementary File S2/meme200/logo135.png
- Supplementary File S2/meme200/logo136.eps
- Supplementary File S2/meme200/logo136.png
- Supplementary File S2/meme200/logo137.eps
- Supplementary File S2/meme200/logo137.png
- Supplementary File S2/meme200/logo138.eps
- Supplementary File S2/meme200/logo138.png
- Supplementary File S2/meme200/logo139.eps
- Supplementary File S2/meme200/logo139.png
- Supplementary File S2/meme200/logo14.eps
- Supplementary File S2/meme200/logo14.png
- Supplementary File S2/meme200/logo140.eps
- Supplementary File S2/meme200/logo140.png
- Supplementary File S2/meme200/logo141.eps
- Supplementary File S2/meme200/logo141.png
- Supplementary File S2/meme200/logo142.eps
- Supplementary File S2/meme200/logo142.png
- Supplementary File S2/meme200/logo143.eps
- Supplementary File S2/meme200/logo143.png
- Supplementary File S2/meme200/logo144.eps
- Supplementary File S2/meme200/logo144.png
- Supplementary File S2/meme200/logo145.eps
- Supplementary File S2/meme200/logo145.png
- Supplementary File S2/meme200/logo146.eps
- Supplementary File S2/meme200/logo146.png
- Supplementary File S2/meme200/logo147.eps
- Supplementary File S2/meme200/logo147.png
- Supplementary File S2/meme200/logo148.eps
- Supplementary File S2/meme200/logo148.png
- Supplementary File S2/meme200/logo149.eps
- Supplementary File S2/meme200/logo149.png
- Supplementary File S2/meme200/logo15.eps
- Supplementary File S2/meme200/logo15.png
- Supplementary File S2/meme200/logo150.eps
- Supplementary File S2/meme200/logo150.png
- Supplementary File S2/meme200/logo151.eps
- Supplementary File S2/meme200/logo151.png
- Supplementary File S2/meme200/logo152.eps
- Supplementary File S2/meme200/logo152.png
- Supplementary File S2/meme200/logo153.eps
- Supplementary File S2/meme200/logo153.png
- Supplementary File S2/meme200/logo154.eps
- Supplementary File S2/meme200/logo154.png
- Supplementary File S2/meme200/logo155.eps
- Supplementary File S2/meme200/logo155.png
- Supplementary File S2/meme200/logo156.eps
- Supplementary File S2/meme200/logo156.png
- Supplementary File S2/meme200/logo157.eps
- Supplementary File S2/meme200/logo157.png
- Supplementary File S2/meme200/logo158.eps
- Supplementary File S2/meme200/logo158.png
- Supplementary File S2/meme200/logo159.eps
- Supplementary File S2/meme200/logo159.png
- Supplementary File S2/meme200/logo16.eps
- Supplementary File S2/meme200/logo16.png
- Supplementary File S2/meme200/logo160.eps
- Supplementary File S2/meme200/logo160.png
- Supplementary File S2/meme200/logo161.eps
- Supplementary File S2/meme200/logo161.png
- Supplementary File S2/meme200/logo162.eps
- Supplementary File S2/meme200/logo162.png
- Supplementary File S2/meme200/logo163.eps
- Supplementary File S2/meme200/logo163.png
- Supplementary File S2/meme200/logo164.eps
- Supplementary File S2/meme200/logo164.png
- Supplementary File S2/meme200/logo165.eps
- Supplementary File S2/meme200/logo165.png
- Supplementary File S2/meme200/logo166.eps
- Supplementary File S2/meme200/logo166.png
- Supplementary File S2/meme200/logo167.eps
- Supplementary File S2/meme200/logo167.png
- Supplementary File S2/meme200/logo168.eps
- Supplementary File S2/meme200/logo168.png
- Supplementary File S2/meme200/logo169.eps
- Supplementary File S2/meme200/logo169.png
- Supplementary File S2/meme200/logo17.eps
- Supplementary File S2/meme200/logo17.png
- Supplementary File S2/meme200/logo170.eps
- Supplementary File S2/meme200/logo170.png
- Supplementary File S2/meme200/logo171.eps
- Supplementary File S2/meme200/logo171.png
- Supplementary File S2/meme200/logo172.eps
- Supplementary File S2/meme200/logo172.png
- Supplementary File S2/meme200/logo173.eps
- Supplementary File S2/meme200/logo173.png
- Supplementary File S2/meme200/logo174.eps
- Supplementary File S2/meme200/logo174.png
- Supplementary File S2/meme200/logo175.eps
- Supplementary File S2/meme200/logo175.png
- Supplementary File S2/meme200/logo176.eps
- Supplementary File S2/meme200/logo176.png
- Supplementary File S2/meme200/logo177.eps
- Supplementary File S2/meme200/logo177.png
- Supplementary File S2/meme200/logo178.eps
- Supplementary File S2/meme200/logo178.png
- Supplementary File S2/meme200/logo179.eps
- Supplementary File S2/meme200/logo179.png
- Supplementary File S2/meme200/logo18.eps
- Supplementary File S2/meme200/logo18.png
- Supplementary File S2/meme200/logo180.eps
- Supplementary File S2/meme200/logo180.png
- Supplementary File S2/meme200/logo181.eps
- Supplementary File S2/meme200/logo181.png
- Supplementary File S2/meme200/logo182.eps
- Supplementary File S2/meme200/logo182.png
- Supplementary File S2/meme200/logo183.eps
- Supplementary File S2/meme200/logo183.png
- Supplementary File S2/meme200/logo184.eps
- Supplementary File S2/meme200/logo184.png
- Supplementary File S2/meme200/logo185.eps
- Supplementary File S2/meme200/logo185.png
- Supplementary File S2/meme200/logo186.eps
- Supplementary File S2/meme200/logo186.png
- Supplementary File S2/meme200/logo187.eps
- Supplementary File S2/meme200/logo187.png
- Supplementary File S2/meme200/logo188.eps
- Supplementary File S2/meme200/logo188.png
- Supplementary File S2/meme200/logo189.eps
- Supplementary File S2/meme200/logo189.png
- Supplementary File S2/meme200/logo19.eps
- Supplementary File S2/meme200/logo19.png
- Supplementary File S2/meme200/logo190.eps
- Supplementary File S2/meme200/logo190.png
- Supplementary File S2/meme200/logo191.eps
- Supplementary File S2/meme200/logo191.png
- Supplementary File S2/meme200/logo192.eps
- Supplementary File S2/meme200/logo192.png
- Supplementary File S2/meme200/logo193.eps
- Supplementary File S2/meme200/logo193.png
- Supplementary File S2/meme200/logo194.eps
- Supplementary File S2/meme200/logo194.png
- Supplementary File S2/meme200/logo195.eps
- Supplementary File S2/meme200/logo195.png
- Supplementary File S2/meme200/logo196.eps
- Supplementary File S2/meme200/logo196.png
- Supplementary File S2/meme200/logo197.eps
- Supplementary File S2/meme200/logo197.png
- Supplementary File S2/meme200/logo198.eps
- Supplementary File S2/meme200/logo198.png
- Supplementary File S2/meme200/logo199.eps
- Supplementary File S2/meme200/logo199.png
- Supplementary File S2/meme200/logo2.eps
- Supplementary File S2/meme200/logo2.png
- Supplementary File S2/meme200/logo20.eps
- Supplementary File S2/meme200/logo20.png
- Supplementary File S2/meme200/logo200.eps
- Supplementary File S2/meme200/logo200.png
- Supplementary File S2/meme200/logo21.eps
- Supplementary File S2/meme200/logo21.png
- Supplementary File S2/meme200/logo22.eps
- Supplementary File S2/meme200/logo22.png
- Supplementary File S2/meme200/logo23.eps
- Supplementary File S2/meme200/logo23.png
- Supplementary File S2/meme200/logo24.eps
- Supplementary File S2/meme200/logo24.png
- Supplementary File S2/meme200/logo25.eps
- Supplementary File S2/meme200/logo25.png
- Supplementary File S2/meme200/logo26.eps
- Supplementary File S2/meme200/logo26.png
- Supplementary File S2/meme200/logo27.eps
- Supplementary File S2/meme200/logo27.png
- Supplementary File S2/meme200/logo28.eps
- Supplementary File S2/meme200/logo28.png
- Supplementary File S2/meme200/logo29.eps
- Supplementary File S2/meme200/logo29.png
- Supplementary File S2/meme200/logo3.eps
- Supplementary File S2/meme200/logo3.png
- Supplementary File S2/meme200/logo30.eps
- Supplementary File S2/meme200/logo30.png
- Supplementary File S2/meme200/logo31.eps
- Supplementary File S2/meme200/logo31.png
[truncated: 155 more entries]
