# Supplementary material for: MLO Proteins from Tomato (Solanum lycopersicum L.) and Related Species in the Broad Phylogenetic Context
Source: Plants (Basel). 2022 Jun 16;11(12):1588. doi: 10.3390/plants11121588 (PMC9229925; doi:10.3390/plants11121588)
Supplement: Supplementary file 1 [file plants-11-01588-s001.zip › Supplementary Figure S1/Supplementary Figure S1.txt]

Supplementary figure 1
    Neighbour-joining tree of 4886 sequences of MLO proteins 
    with extended clades
###
Color boxes on plots B-J indicate groups of homologous MLO proteins from
Solanacea species corresponding to known MLO proteins from tomato.
The names of tomato MLO are shown according to Kushch et al. 2017 and 
Zheng et al 2017.

Kusch, S.; Pesch, L.; Panstruga, R. Comprehensive phylogenetic analysis 
    sheds light on the diversity and origin of the MLO family of 
    integral membrane proteins. Genome Biol. Evol. 2016, 8, 878–895
Zheng, Z.; Appiano, M.; Pavan, S.; Bracuto, V.; Ricciardi, L.; Visser, 
    R.G.F.; Wolters, A.-M.A.; Bai, Y. Genome-Wide Study of the Tomato 
    SlMLO Gene Family and Its Functional Characterization in Response to
    the Powdery Mildew Fungus Oidium neolycopersici. 
    Front. Plant Sci. 2017, 7, 380, doi:10.3389/fpls.2016.00380.
