# Supplementary material for: MLO Proteins from Tomato (Solanum lycopersicum L.) and Related Species in the Broad Phylogenetic Context
Source: Plants (Basel). 2022 Jun 16;11(12):1588. doi: 10.3390/plants11121588 (PMC9229925; doi:10.3390/plants11121588)
Supplement: Supplementary file 1 [file plants-11-01588-s001.zip › Supplementary Figure S3/Supplementary Figure S3.txt]

Supplementary figure 3
    Multiple sequence alignments of MLO protein sequences in 
    Solanaceae species by clade.
###
Color shading represents conservation of the corresponding position within 
the groups of Solanaceae MLO homologous (dark blue indicates fully 
conservation within the group). The background color shading designates
the groups of homologues according to Supplementary figure 1. Seven
transmembrane domains are shown as boxes. 
