# Supplementary material for: MLO Proteins from Tomato (Solanum lycopersicum L.) and Related Species in the Broad Phylogenetic Context
Source: Plants (Basel). 2022 Jun 16;11(12):1588. doi: 10.3390/plants11121588 (PMC9229925; doi:10.3390/plants11121588)
Supplement: Supplementary file 1 [file plants-11-01588-s001.zip › Supplementary File S1/scripts/clades/c1.1.1_edit]

A0A176VKV5_MARPO MLOlike protein [Marchantia polymorpha subsp. ruderalis]
XP_024361243.1 MLO-like protein 14 [Physcomitrium patens]
XP_024374011.1 MLO-like protein 11 [Physcomitrium patens]
A0A2K1KTI9_PHYPA MLOlike protein [Physcomitrium patens]
A0A2K1KPT6_PHYPA MLOlike protein [Physcomitrium patens]
A9SAH8_PHYPA MLOlike protein [Physcomitrium patens]
XP_024373336.1 MLO-like protein 11 isoform X2 [Physcomitrium patens]
XP_024373335.1 MLO-like protein 14 isoform X1 [Physcomitrium patens]
D8RJF8_SELML MLOlike protein [Selaginella moellendorffii]
XP_002961974.1 MLO-like protein 14 [Selaginella moellendorffii]
XP_024531754.1 LOW QUALITY PROTEIN: MLO-like protein 11 [Selaginella moellendorffii]
XP_002989238.2 MLO-like protein 11 [Selaginella moellendorffii]
D8R459_SELML MLOlike protein [Selaginella moellendorffii]
XP_002981181.1 MLO-like protein 14 [Selaginella moellendorffii]
XP_002982658.1 MLO-like protein 14 [Selaginella moellendorffii]
S8DXG2_9LAMI MLOlike protein [Genlisea aurea]
XP_020273506.1 MLO-like protein 11 isoform X1 [Asparagus officinalis]
XP_020273507.1 MLO-like protein 11 isoform X2 [Asparagus officinalis]
A0A200PQV7_9MAGN MLOlike protein [Macleaya cordata]
XP_026392300.1 MLO-like protein 14 isoform X1 [Papaver somniferum]
XP_026392301.1 MLO-like protein 11 isoform X2 [Papaver somniferum]
A0A6A2XWK5_HIBSY MLOlike protein [Hibiscus syriacus]
KAE8703246.1 MLO-like protein 11 [Hibiscus syriacus]
XP_039001509.1 MLO-like protein 14 [Hibiscus syriacus]
A0A1U8KI41_GOSHI MLOlike protein [Gossypium hirsutum]
A0A2P5WUV9_GOSBA MLOlike protein [Gossypium barbadense]
A0A5D3ADT3_GOSMU MLOlike protein [Gossypium mustelinum]
XP_016702117.2 MLO-like protein 14 [Gossypium hirsutum]
XP_017640233.1 PREDICTED: MLO-like protein 14 [Gossypium arboreum]
A0A5D2HIX7_GOSDA MLOlike protein [Gossypium darwinii]
A0A0D2Q937_GOSRA MLOlike protein [Gossypium raimondii]
XP_016702572.2 MLO-like protein 14 [Gossypium hirsutum]
A0A1U8KJE5_GOSHI MLOlike protein [Gossypium hirsutum]
A0A5D2DMM0_GOSDA MLOlike protein [Gossypium darwinii]
A0A5D2M646_GOSTO MLOlike protein [Gossypium tomentosum]
A0A5D2W451_GOSMU MLOlike protein [Gossypium mustelinum]
A0A5J5SL39_GOSBA MLOlike protein [Gossypium barbadense]
XP_023768416.1 MLO-like protein 14 isoform X2 [Lactuca sativa]
XP_023768415.1 MLO-like protein 14 isoform X1 [Lactuca sativa]
A0A2J6L3R6_LACSA MLOlike protein [Lactuca sativa]
A0A2U1L6I0_ARTAN MLOlike protein [Artemisia annua]
A0A251V8Y6_HELAN MLOlike protein [Helianthus annuus]
XP_022028717.1 MLO-like protein 11 [Helianthus annuus]
A0A5N6MY29_9ASTR MLOlike protein [Mikania micrantha]
A0A328DXB7_9ASTE MLOlike protein [Cuscuta australis]
A0A5A7QDM3_STRAF MLOlike protein [Striga asiatica]
XP_011082657.2 MLO-like protein 11 [Sesamum indicum]
A0A2G9HYM3_9LAMI MLOlike protein [Handroanthus impetiginosus]
XP_012847517.1 PREDICTED: MLO-like protein 11 [Erythranthe guttata]
A0A022S0X2_ERYGU MLOlike protein [Erythranthe guttata]
A0A2G9HYY9_9LAMI MLOlike protein [Handroanthus impetiginosus]
A0A5A7RH44_STRAF MLOlike protein [Striga asiatica]
XP_011098325.1 MLO-like protein 11 [Sesamum indicum]
A0A2Z7APA3_9LAMI MLOlike protein [Dorcoceras hygrometricum]
XP_012850572.1 PREDICTED: MLO-like protein 11 [Erythranthe guttata]
XP_042066601.1 MLO-like protein 11 [Salvia splendens]
A0A4D9A2P9_SALSN MLOlike protein [Salvia splendens]
XP_042057254.1 MLO-like protein 11 [Salvia splendens]
A0A4D9AIH7_SALSN MLOlike protein [Salvia splendens]
XP_042041509.1 MLO-like protein 11 isoform X2 [Salvia splendens]
A0A4D8YQI3_SALSN MLOlike protein [Salvia splendens]
XP_042041507.1 MLO-like protein 11 isoform X1 [Salvia splendens]
A0A4D9BFF5_SALSN MLOlike protein [Salvia splendens]
A0A200QRY2_9MAGN MLOlike protein [Macleaya cordata]
A0A2G5DPT2_AQUCA MLOlike protein [Aquilegia coerulea]
XP_026448494.1 MLO-like protein 11 [Papaver somniferum]
A0A4Y7L7N2_PAPSO MLOlike protein [Papaver somniferum]
W1NJ68_AMBTC MLOlike protein [Amborella trichopoda]
XP_038971097.1 MLO-like protein 14 [Phoenix dactylifera]
XP_029123307.1 MLO-like protein 11 [Elaeis guineensis]
A0A2H3ZA62_PHODC MLOlike protein [Phoenix dactylifera]
XP_029116062.1 MLO-like protein 14 [Elaeis guineensis]
XP_008778449.2 MLO-like protein 14 isoform X1 [Phoenix dactylifera]
XP_008778457.2 MLO-like protein 14 isoform X2 [Phoenix dactylifera]
A0A2H3X567_PHODC MLOlike protein [Phoenix dactylifera]
A0A2H3X528_PHODC MLOlike protein [Phoenix dactylifera]
A0A1D1XKL5_9ARAE MLOlike protein [Anthurium amnicola]
A0A2I0ABU8_9ASPA MLOlike protein [Apostasia shenzhenica]
PKU64199.1 MLO-like protein 11 [Dendrobium catenatum]
XP_020682765.1 MLO-like protein 14 [Dendrobium catenatum]
XP_039135401.1 MLO-like protein 14 [Dioscorea cayenensis subsp. rotundata]
XP_020112447.1 MLO-like protein 14 [Ananas comosus]
A0A4S8JLN6_MUSBA MLOlike protein [Musa balbisiana]
XP_018683916.1 PREDICTED: MLO-like protein 11 isoform X2 [Musa acuminata subsp. malaccensis]
XP_009394518.1 PREDICTED: MLO-like protein 14 isoform X1 [Musa acuminata subsp. malaccensis]
A0A0K9NZ98_ZOSMR MLOlike protein [Zostera marina]
A0A453DGL7_AEGTS MLOlike protein [Aegilops tauschii subsp. strangulata]
A0A453DGJ4_AEGTS MLOlike protein [Aegilops tauschii subsp. strangulata]
XP_010240622.1 MLO-like protein 14 isoform X2 [Brachypodium distachyon]
XP_024312147.1 MLO-like protein 14 isoform X1 [Brachypodium distachyon]
A0A287JMQ2_HORVV MLOlike protein [Hordeum vulgare subsp. vulgare]
XP_037488051.1 MLO-like protein 14 [Triticum dicoccoides]
A0A3B6CGQ2_WHEAT MLOlike protein [Triticum aestivum]
A0A446LN29_TRITD MLOlike protein [Triticum turgidum subsp. durum]
A0A3B6B9Q1_WHEAT MLOlike protein [Triticum aestivum]
A0A453DGL1_AEGTS MLOlike protein [Aegilops tauschii subsp. strangulata]
A0A3B6DMB0_WHEAT MLOlike protein [Triticum aestivum]
XP_020163398.1 MLO-like protein 14 isoform X1 [Aegilops tauschii subsp. strangulata]
A0A453DGL8_AEGTS MLOlike protein [Aegilops tauschii subsp. strangulata]
M8C9P4_AEGTA MLOlike protein [Aegilops tauschii]
M0YTM0_HORVV MLOlike protein [Hordeum vulgare subsp. vulgare]
A0A287JMJ3_HORVV MLOlike protein [Hordeum vulgare subsp. vulgare]
A0A287JMR5_HORVV MLOlike protein [Hordeum vulgare subsp. vulgare]
A0A287JMS2_HORVV MLOlike protein [Hordeum vulgare subsp. vulgare]
A0A287JMR3_HORVV MLOlike protein [Hordeum vulgare subsp. vulgare]
A0A287JMJ9_HORVV MLOlike protein [Hordeum vulgare subsp. vulgare]
A0A287JMF8_HORVV MLOlike protein [Hordeum vulgare subsp. vulgare]
A0A287JMG8_HORVV MLOlike protein [Hordeum vulgare subsp. vulgare]
A0A287JMN3_HORVV MLOlike protein [Hordeum vulgare subsp. vulgare]
A0A287JMG3_HORVV MLOlike protein [Hordeum vulgare subsp. vulgare]
M8AEB7_TRIUA MLOlike protein [Triticum urartu]
XP_040256089.1 MLO-like protein 14 isoform X2 [Aegilops tauschii subsp. strangulata]
A0A3B6DN33_WHEAT MLOlike protein [Triticum aestivum]
A0A1D6DT01_MAIZE MLOlike protein [Zea mays]
XP_039774490.1 MLO-like protein 14 [Panicum virgatum]
A0A2T7D205_9POAL MLOlike protein [Panicum hallii var. hallii]
XP_025823451.1 MLO-like protein 14 [Panicum hallii]
A0A3L6PVU0_PANMI MLOlike protein [Panicum miliaceum]
XP_004960042.1 MLO-like protein 14 [Setaria italica]
XP_034586141.1 MLO-like protein 14 [Setaria viridis]
XP_021319022.1 MLO-like protein 14 [Sorghum bicolor]
NP_001307885.1 MLO-like protein 14 isoform 1 [Zea mays]
ACG29241.1 MLO-like protein 14 [Zea mays]
A0A3L6G031_MAIZE MLOlike protein [Zea mays]
NP_001307886.1 MLO-like protein 14 isoform 2 [Zea mays]
C4J241_MAIZE MLOlike protein [Zea mays]
A0A0E0PFV4_ORYRU MLOlike protein [Oryza rufipogon]
A0A0E0PFV2_ORYRU MLOlike protein [Oryza rufipogon]
A0A0E0PFV3_ORYRU MLOlike protein [Oryza rufipogon]
A0A0E0PFV5_ORYRU MLOlike protein [Oryza rufipogon]
Q7XKD2_ORYSJ MLOlike protein [Oryza sativa subsp. japonica]
I1PR03_ORYGL MLOlike protein [Oryza glaberrima]
B8ARI3_ORYSI MLOlike protein [Oryza sativa subsp. indica]
B9FDC1_ORYSJ MLOlike protein [Oryza sativa subsp. japonica]
Q259B2_ORYSA MLOlike protein [Oryza sativa]
A0A6G1D8L9_9ORYZ MLOlike protein [Oryza meyeriana var. granulata]
J3M2R2_ORYBR MLOlike protein [Oryza brachyantha]
XP_040378870.1 MLO-like protein 14 isoform X1 [Oryza brachyantha]
XP_040378871.1 MLO-like protein 14 isoform X2 [Oryza brachyantha]
A0A0D9WBA5_9ORYZ MLOlike protein [Leersia perrieri]
A0A0D9WBA3_9ORYZ MLOlike protein [Leersia perrieri]
A0A0D9WBA4_9ORYZ MLOlike protein [Leersia perrieri]
A0A0D9WBA6_9ORYZ MLOlike protein [Leersia perrieri]
A0A0E0KWX5_ORYPU MLOlike protein [Oryza punctata]
A0A0E0KWX6_ORYPU MLOlike protein [Oryza punctata]
A0A0D3G1U0_9ORYZ MLOlike protein [Oryza barthii]
A0A0E0H7N9_ORYNI MLOlike protein [Oryza nivara]
A0A0D9ZSK4_9ORYZ MLOlike protein [Oryza glumipatula]
XP_010520910.1 PREDICTED: MLO-like protein 11 [Tarenaya hassleriana]
A0A565ASK8_9BRAS MLOlike protein [Arabis nemorensis]
XP_006415949.1 MLO-like protein 14 [Eutrema salsugineum]
XP_018473914.1 PREDICTED: MLO-like protein 14 [Raphanus sativus]
XP_022546718.1 MLO-like protein 14 [Brassica napus]
XP_009115399.1 MLO-like protein 14 [Brassica rapa]
A0A3P6FDN2_BRAOL MLOlike protein [Brassica oleracea]
XP_002893385.1 MLO-like protein 14 [Arabidopsis lyrata subsp. lyrata]
Q94KB1.1 MLO-like protein 14 [Arabidopsis thaliana]
A0A178W8B8_ARATH MLOlike protein [Arabidopsis thaliana]
XP_010460273.1 PREDICTED: MLO-like protein 14 [Camelina sativa]
XP_006306207.1 MLO-like protein 14 [Capsella rubella]
XP_019094871.1 PREDICTED: MLO-like protein 14 isoform X1 [Camelina sativa]
XP_019094872.1 PREDICTED: MLO-like protein 14 isoform X2 [Camelina sativa]
M4E1M3_BRARP MLOlike protein [Brassica rapa subsp. pekinensis]
A0A5S9YEF8_ARATH MLOlike protein [Arabidopsis thaliana]
Q9FI00.1 MLO-like protein 11 [Arabidopsis thaliana]
XP_020885719.1 MLO-like protein 11 [Arabidopsis lyrata subsp. lyrata]
XP_019091400.1 PREDICTED: MLO-like protein 11 [Camelina sativa]
XP_006280243.1 MLO-like protein 11 [Capsella rubella]
XP_010442948.1 PREDICTED: MLO-like protein 11 [Camelina sativa]
XP_010482780.1 PREDICTED: MLO-like protein 11 [Camelina sativa]
A0A565BA09_9BRAS MLOlike protein [Arabis nemorensis]
XP_013676259.1 MLO-like protein 11 isoform X1 [Brassica napus]
XP_013676260.1 MLO-like protein 11 isoform X2 [Brassica napus]
A0A3P6CS55_BRAOL MLOlike protein [Brassica oleracea]
XP_006401666.1 MLO-like protein 11 [Eutrema salsugineum]
E4MWI8_EUTHA MLOlike protein [Eutrema halophilum]
XP_033140814.1 MLO-like protein 11 [Brassica rapa]
A0A3P6AI37_BRACM MLOlike protein [Brassica campestris]
A0A078GTJ3_BRANA MLOlike protein [Brassica napus]
A0A3P6AI28_BRACM MLOlike protein [Brassica campestris]
A0A0D3AMD1_BRAOL MLOlike protein [Brassica oleracea var. oleracea]
A0A1J3F7R6_NOCCA MLOlike protein [Noccaea caerulescens]
A0A6D2JIM9_9BRAS MLOlike protein [Microthlaspi erraticum]
A0A1J3C8H8_NOCCA MLOlike protein [Noccaea caerulescens]
A0A1J3HYP6_NOCCA MLOlike protein [Noccaea caerulescens]
A0A1J3K2M7_NOCCA MLOlike protein [Noccaea caerulescens]
XP_018457668.1 PREDICTED: MLO-like protein 11 [Raphanus sativus]
A0A0D3EAT0_BRAOL MLOlike protein [Brassica oleracea var. oleracea]
A0A3P6E9J9_BRAOL MLOlike protein [Brassica oleracea]
XP_013714843.1 MLO-like protein 11 [Brassica napus]
A0A078FIT4_BRANA MLOlike protein [Brassica napus]
M4CFQ5_BRARP MLOlike protein [Brassica rapa subsp. pekinensis]
A0A3N6QUJ7_BRACR MLOlike protein [Brassica cretica]
I1M3A2_SOYBN MLOlike protein [Glycine max]
A0A4P1RIJ2_LUPAN MLOlike protein [Lupinus angustifolius]
XP_019443958.1 PREDICTED: MLO-like protein 11 [Lupinus angustifolius]
A0A6A4MZY6_LUPAL MLOlike protein [Lupinus albus]
A0A6A5M491_LUPAL MLOlike protein [Lupinus albus]
KYP41508.1 MLO-like protein 11 [Cajanus cajan]
XP_029124794.1 MLO-like protein 11 [Cajanus cajan]
XP_028237735.1 MLO-like protein 11 [Glycine soja]
RZC09036.1 MLO-like protein 11 [Glycine soja]
A0A0B2RY64_GLYSO MLOlike protein [Glycine soja]
K7KX66_SOYBN MLOlike protein [Glycine max]
XP_022133885.1 MLO-like protein 11 isoform X2 [Momordica charantia]
XP_022133882.1 MLO-like protein 14 isoform X1 [Momordica charantia]
XP_008458727.1 PREDICTED: MLO-like protein 11 [Cucumis melo]
A0A5A7T1X7_CUCME MLOlike protein [Cucumis melo var. makuwa]
XP_011655975.1 MLO-like protein 11 isoform X1 [Cucumis sativus]
XP_031741566.1 MLO-like protein 11 isoform X2 [Cucumis sativus]
XP_023551131.1 MLO-like protein 11 isoform X1 [Cucurbita pepo subsp. pepo]
XP_022993575.1 MLO-like protein 11 isoform X1 [Cucurbita maxima]
XP_022939778.1 MLO-like protein 11 isoform X1 [Cucurbita moschata]
XP_023551132.1 MLO-like protein 11 isoform X2 [Cucurbita pepo subsp. pepo]
XP_022939779.1 MLO-like protein 11 isoform X2 [Cucurbita moschata]
XP_022993577.1 MLO-like protein 11 isoform X2 [Cucurbita maxima]
AKQ06196.1 MLO-like protein 11 [Momordica charantia]
XP_022139525.1 MLO-like protein 11 [Momordica charantia]
XP_022940305.1 MLO-like protein 11 [Cucurbita moschata]
XP_022981289.1 MLO-like protein 11 [Cucurbita maxima]
XP_031740322.1 MLO-like protein 11 isoform X2 [Cucumis sativus]
A0A5D3D9S9_CUCME MLOlike protein [Cucumis melo var. makuwa]
XP_008452470.1 PREDICTED: MLO-like protein 11 [Cucumis melo]
XP_004141228.1 MLO-like protein 11 isoform X1 [Cucumis sativus]
XP_022936113.1 MLO-like protein 11 isoform X1 [Cucurbita moschata]
XP_023535079.1 MLO-like protein 11 isoform X1 [Cucurbita pepo subsp. pepo]
XP_023535082.1 MLO-like protein 11 isoform X2 [Cucurbita pepo subsp. pepo]
XP_022936117.1 MLO-like protein 11 isoform X3 [Cucurbita moschata]
XP_022936116.1 MLO-like protein 11 isoform X2 [Cucurbita moschata]
XP_022976466.1 MLO-like protein 11 isoform X1 [Cucurbita maxima]
XP_022976470.1 MLO-like protein 11 isoform X3 [Cucurbita maxima]
XP_022976469.1 MLO-like protein 11 isoform X2 [Cucurbita maxima]
XP_034678631.1 MLO-like protein 11 [Vitis riparia]
XP_002282190.1 PREDICTED: MLO-like protein 11 [Vitis vinifera]
A0A1W5VNX0_9ROSI MLOlike protein [Vitis flexuosa]
A0A5N6RWT2_9ROSI MLOlike protein [Carpinus fangiana]
A0A438I8X7_VITVI MLOlike protein [Vitis vinifera]
A0A438DM04_VITVI MLOlike protein [Vitis vinifera]
XP_028807516.1 MLO-like protein 11 [Prosopis alba]
A0A4S4EU08_CAMSI MLOlike protein [Camellia sinensis var. sinensis]
XP_028055960.1 MLO-like protein 11 isoform X1 [Camellia sinensis]
XP_028055962.1 MLO-like protein 11 isoform X3 [Camellia sinensis]
A0A2R6QWR6_ACTCC MLOlike protein [Actinidia chinensis var. chinensis]
A0A2R6QK72_ACTCC MLOlike protein [Actinidia chinensis var. chinensis]
XP_028085320.1 MLO-like protein 11 [Camellia sinensis]
A0A4S4DWX2_CAMSI MLOlike protein [Camellia sinensis var. sinensis]
A0A0J8BDE6_BETVU MLOlike protein [Beta vulgaris subsp. vulgaris]
XP_010695016.1 PREDICTED: MLO-like protein 14 isoform X1 [Beta vulgaris subsp. vulgaris]
XP_010695017.1 PREDICTED: MLO-like protein 14 isoform X2 [Beta vulgaris subsp. vulgaris]
XP_021858227.1 MLO-like protein 14 isoform X1 [Spinacia oleracea]
XP_021858228.1 MLO-like protein 11 isoform X2 [Spinacia oleracea]
XP_021754850.1 MLO-like protein 11 [Chenopodium quinoa]
XP_021726102.1 MLO-like protein 11 [Chenopodium quinoa]
XP_030489655.1 MLO-like protein 11 [Cannabis sativa]
A0A2Z6NL32_TRISU MLOlike protein [Trifolium subterraneum]
A0A1S3EBS1_CICAR MLOlike protein [Cicer arietinum]
XP_013464718.1 MLO-like protein 11 [Medicago truncatula]
A0A2K3MTH0_TRIPR MLOlike protein [Trifolium pratense]
XP_028779905.1 MLO-like protein 11 [Prosopis alba]
A0A444Y4F7_ARAHY MLOlike protein [Arachis hypogaea]
A0A445BYL1_ARAHY MLOlike protein [Arachis hypogaea]
XP_025614897.1 MLO-like protein 11 [Arachis hypogaea]
XP_015936715.1 MLO-like protein 11 isoform X1 [Arachis duranensis]
XP_016171128.1 MLO-like protein 11 isoform X1 [Arachis ipaensis]
XP_020964787.1 MLO-like protein 11 isoform X2 [Arachis ipaensis]
XP_015936716.1 MLO-like protein 11 isoform X2 [Arachis duranensis]
A0A0L9ULJ6_PHAAN MLOlike protein [Phaseolus angularis]
XP_003539592.1 MLO-like protein 11 [Glycine max]
XP_028193866.1 MLO-like protein 11 [Glycine soja]
RZB77106.1 MLO-like protein 11 isoform A [Glycine soja]
XP_014492170.1 MLO-like protein 11 isoform X1 [Vigna radiata var. radiata]
V7AMK0_PHAVU MLOlike protein [Phaseolus vulgaris]
XP_027929458.1 MLO-like protein 11 isoform X1 [Vigna unguiculata]
XP_017423260.1 PREDICTED: MLO-like protein 11 [Vigna angularis]
XP_027929459.1 MLO-like protein 11 isoform X2 [Vigna unguiculata]
KYP40975.1 MLO-like protein 11 [Cajanus cajan]
XP_020240647.1 MLO-like protein 11 [Cajanus cajan]
A0A0R0H377_SOYBN MLOlike protein [Glycine max]
RZB83233.1 MLO-like protein 11 isoform A [Glycine soja]
XP_006594781.1 MLO-like protein 11 [Glycine max]
RZB83235.1 MLO-like protein 11 isoform C [Glycine soja]
XP_014492171.1 MLO-like protein 11 isoform X2 [Vigna radiata var. radiata]
RZB77107.1 MLO-like protein 11 isoform B [Glycine soja]
RZB83234.1 MLO-like protein 11 isoform B [Glycine soja]
A0A0R0GV64_SOYBN MLOlike protein [Glycine max]
XP_030549723.1 MLO-like protein 11 [Rhodamnia argentea]
XP_030441111.1 MLO-like protein 11 [Syzygium oleosum]
XP_010062884.2 MLO-like protein 11 [Eucalyptus grandis]
A0A059BWL1_EUCGR MLOlike protein [Eucalyptus grandis]
XP_015899086.1 MLO-like protein 11 [Ziziphus jujuba]
XP_030932584.1 MLO-like protein 11 [Quercus lobata]
XP_023906732.1 MLO-like protein 11 [Quercus suber]
A0A6A1VWC4_9ROSI MLOlike protein [Morella rubra]
XP_018850978.1 MLO-like protein 11 [Juglans regia]
XP_040985731.1 MLO-like protein 11 [Juglans microcarpa x Juglans regia]
XP_040990060.1 MLO-like protein 11 isoform X1 [Juglans microcarpa x Juglans regia]
XP_040990061.1 MLO-like protein 11 isoform X2 [Juglans microcarpa x Juglans regia]
XP_018823234.1 MLO-like protein 14 isoform X1 [Juglans regia]
XP_018823250.1 MLO-like protein 14 isoform X2 [Juglans regia]
XP_019051520.1 PREDICTED: MLO-like protein 11 [Nelumbo nucifera]
A0A164ZRQ7_DAUCS MLOlike protein [Daucus carota subsp. sativus]
A0A118JV35_CYNCS MLOlike protein [Cynara cardunculus var. scolymus]
XP_021989127.1 MLO-like protein 11 [Helianthus annuus]
A0A5N6PMU3_9ASTR MLOlike protein [Mikania micrantha]
A0A5N6PL71_9ASTR MLOlike protein [Mikania micrantha]
A0A5N6LP53_9ASTR MLOlike protein [Mikania micrantha]
XP_021997181.1 MLO-like protein 14 [Helianthus annuus]
A0A2U1L1I6_ARTAN MLOlike protein [Artemisia annua]
XP_024980054.1 MLO-like protein 14 [Cynara cardunculus var. scolymus]
XP_023761736.1 MLO-like protein 11 [Lactuca sativa]
A0A2J6LIL4_LACSA MLOlike protein [Lactuca sativa]
A0A5J5A1L6_9ASTE MLOlike protein [Nyssa sinensis]
A0A5B7AND2_DAVIN MLOlike protein [Davidia involucrata]
XP_024023078.1 MLO-like protein 14 [Morus notabilis]
A0A2P5C790_PARAD MLOlike protein [Parasponia andersonii]
A0A2P5EEX1_TREOI MLOlike protein [Trema orientale]
A0A3S7L8C8_ROSGI MLOlike protein [Rosa gigantea]
XP_024156978.1 MLO-like protein 11 [Rosa chinensis]
A0A3S7L8B0_9ROSA MLOlike protein [Rosa longicuspis var. longicuspis]
XP_020418602.1 MLO-like protein 11 isoform X2 [Prunus persica]
XP_007214013.1 MLO-like protein 11 isoform X1 [Prunus persica]
XP_021833559.1 MLO-like protein 11 [Prunus avium]
A0A6J5UN73_PRUAR MLOlike protein [Prunus armeniaca]
A0A6J5X5P4_PRUAR MLOlike protein [Prunus armeniaca]
A0A540KJY0_MALBA MLOlike protein [Malus baccata]
XP_028956054.1 MLO-like protein 11 [Malus domestica]
A0A498K4A8_MALDO MLOlike protein [Malus domestica]
XP_009356830.1 PREDICTED: MLO-like protein 11 [Pyrus x bretschneideri]
XP_009343585.1 PREDICTED: MLO-like protein 11 isoform X2 [Pyrus x bretschneideri]
XP_009343584.1 PREDICTED: MLO-like protein 11 isoform X1 [Pyrus x bretschneideri]
A0A5N5FX19_9ROSA MLOlike protein [Pyrus ussuriensis x Pyrus communis]
A0A540NHG4_MALBA MLOlike protein [Malus baccata]
XP_028953940.1 MLO-like protein 11 isoform X2 [Malus domestica]
XP_008386152.1 MLO-like protein 11 isoform X1 [Malus domestica]
XP_028953941.1 MLO-like protein 11 isoform X3 [Malus domestica]
XP_028953942.1 MLO-like protein 11 isoform X4 [Malus domestica]
A0A2I0JJ68_PUNGR MLOlike protein [Punica granatum]
XP_031375192.1 MLO-like protein 11 [Punica granatum]
A0A218X871_PUNGR MLOlike protein [Punica granatum]
V4ULQ0_9ROSI MLOlike protein [Citrus clementina]
A0A2H5Q4C1_CITUN MLOlike protein [Citrus unshiu]
XP_006451909.1 MLO-like protein 11 isoform X1 [Citrus clementina]
A0A067GF70_CITSI MLOlike protein [Citrus sinensis]
XP_006464731.1 MLO-like protein 11 isoform X3 [Citrus sinensis]
XP_024957025.1 MLO-like protein 11 isoform X2 [Citrus sinensis]
A0A068UBN8_COFCA MLOlike protein [Coffea canephora]
XP_027061811.1 MLO-like protein 11 isoform X1 [Coffea arabica]
XP_027064782.1 MLO-like protein 11 isoform X1 [Coffea arabica]
XP_027064785.1 MLO-like protein 11 isoform X2 [Coffea arabica]
XP_027061814.1 MLO-like protein 11 isoform X2 [Coffea arabica]
XP_019194606.1 PREDICTED: MLO-like protein 14 [Ipomoea nil]
XP_031105439.1 MLO-like protein 14 isoform X1 [Ipomoea triloba]
XP_031105440.1 MLO-like protein 14 isoform X2 [Ipomoea triloba]
XP_019249765.1 PREDICTED: MLO-like protein 11 [Nicotiana attenuata]
XP_016504002.1 PREDICTED: MLO-like protein 11 [Nicotiana tabacum]
XP_016504583.1 PREDICTED: MLO-like protein 11 [Nicotiana tabacum]
A0A2G3C1K3_CAPCH MLOlike protein [Capsicum chinense]
A0A2G2WEW3_CAPBA MLOlike protein [Capsicum baccatum]
XP_016581238.1 PREDICTED: MLO-like protein 11 [Capsicum annuum]
A0A2G2Z5J1_CAPAN MLOlike protein [Capsicum annuum]
A0A0V0ISJ9_SOLCH MLOlike protein [Solanum chacoense]
XP_006348241.1 PREDICTED: MLO-like protein 11 [Solanum tuberosum]
XP_025887927.1 MLO-like protein 11 isoform X2 [Solanum lycopersicum]
XP_004244217.1 MLO-like protein 11 isoform X1 [Solanum lycopersicum]
A0A3Q7HEQ0_SOLLC MLOlike protein [Solanum lycopersicum]
A0A1Q3D0W9_CEPFO MLOlike protein [Cephalotus follicularis]
A0A1R3ICI0_COCAP MLOlike protein [Corchorus capsularis]
A0A1R3KC95_9ROSI MLOlike protein [Corchorus olitorius]
XP_021287977.1 MLO-like protein 11 [Herrania umbratica]
A0A061F778_THECC MLOlike protein [Theobroma cacao]
XP_017980703.1 PREDICTED: MLO-like protein 11 [Theobroma cacao]
A0A061FEJ6_THECC MLOlike protein [Theobroma cacao]
A0A061F6B3_THECC MLOlike protein [Theobroma cacao]
XP_039072220.1 MLO-like protein 11 [Hibiscus syriacus]
XP_022753245.1 MLO-like protein 11 isoform X4 [Durio zibethinus]
XP_022753243.1 MLO-like protein 11 isoform X2 [Durio zibethinus]
XP_022753242.1 MLO-like protein 11 isoform X1 [Durio zibethinus]
XP_022753244.1 MLO-like protein 11 isoform X3 [Durio zibethinus]
XP_039035909.1 MLO-like protein 11 [Hibiscus syriacus]
KAE8672066.1 MLO-like protein 11 [Hibiscus syriacus]
A0A6A2WKI6_HIBSY MLOlike protein [Hibiscus syriacus]
A0A5B6VRE0_9ROSI MLOlike protein [Gossypium australe]
XP_022753246.1 MLO-like protein 14 isoform X5 [Durio zibethinus]
A0A0B0NI01_GOSAR MLOlike protein [Gossypium arboreum]
A0A2P5XQ63_GOSBA MLOlike protein [Gossypium barbadense]
A0A5D2Y3R7_GOSMU MLOlike protein [Gossypium mustelinum]
A0A5J5ULR1_GOSBA MLOlike protein [Gossypium barbadense]
XP_017623848.1 PREDICTED: MLO-like protein 11 [Gossypium arboreum]
A0A5D2FFI7_GOSDA MLOlike protein [Gossypium darwinii]
A0A5D2PCI8_GOSTO MLOlike protein [Gossypium tomentosum]
XP_016712638.2 MLO-like protein 11 [Gossypium hirsutum]
A0A1U8LGW8_GOSHI MLOlike protein [Gossypium hirsutum]
A0A5D2JPZ5_GOSTO MLOlike protein [Gossypium tomentosum]
A0A5D2TQW8_GOSMU MLOlike protein [Gossypium mustelinum]
XP_016705643.1 MLO-like protein 11 [Gossypium hirsutum]
A0A0D2P5Y1_GOSRA MLOlike protein [Gossypium raimondii]
A0A5D2TRH6_GOSMU MLOlike protein [Gossypium mustelinum]
XP_012473150.1 PREDICTED: MLO-like protein 11 [Gossypium raimondii]
A0A5D2BIA0_GOSDA MLOlike protein [Gossypium darwinii]
XP_021894651.1 MLO-like protein 11 [Carica papaya]
XP_021649586.1 MLO-like protein 11 isoform X2 [Hevea brasiliensis]
XP_021649585.1 MLO-like protein 11 isoform X1 [Hevea brasiliensis]
A0A2P2JQS0_RHIMU MLOlike protein [Rhizophora mucronata]
A0A2P2JQS3_RHIMU MLOlike protein [Rhizophora mucronata]
A0A2P2JQS1_RHIMU MLOlike protein [Rhizophora mucronata]
A0A6A6MKN9_HEVBR MLOlike protein [Hevea brasiliensis]
A0A6A3C2T7_HIBSY MLOlike protein [Hibiscus syriacus]
A0A314UBW9_PRUYE MLOlike protein [Prunus yedoensis var. nudiflora]
A0A6A6KC82_HEVBR MLOlike protein [Hevea brasiliensis]
EXB76298.1 MLO-like protein 11 [Morus notabilis]
XP_015580483.1 MLO-like protein 11 isoform X2 [Ricinus communis]
XP_002528562.1 MLO-like protein 11 isoform X1 [Ricinus communis]
XP_021608377.1 MLO-like protein 11 [Manihot esculenta]
XP_020538920.1 MLO-like protein 11 isoform X3 [Jatropha curcas]
XP_012084931.1 MLO-like protein 11 isoform X1 [Jatropha curcas]
XP_012084932.1 MLO-like protein 11 isoform X2 [Jatropha curcas]
KAF5728320.1 MLO-like protein 11 [Tripterygium wilfordii]
KAF5730664.1 MLO-like protein 11 [Tripterygium wilfordii]
A0A6N2LMU4_SALVM MLOlike protein [Salix viminalis]
XP_011042467.1 PREDICTED: MLO-like protein 11 [Populus euphratica]
XP_006370283.1 MLO-like protein 11 [Populus trichocarpa]
TKR90282.1 MLO-like protein 11 [Populus alba]
A0A6M2F094_9ROSI MLOlike protein [Populus davidiana]
XP_034899279.1 MLO-like protein 11 [Populus alba]
A0A1X9IV51_POPTO MLOlike protein [Populus tomentosa]
A0A5N5KX28_9ROSI MLOlike protein [Salix brachista]
A0A2K1YJ51_POPTR MLOlike protein [Populus trichocarpa]
A0A3N7FRM4_POPTR MLOlike protein [Populus trichocarpa]
XP_006377772.2 MLO-like protein 11 isoform X1 [Populus trichocarpa]
XP_024467572.1 MLO-like protein 11 isoform X2 [Populus trichocarpa]
XP_034900631.1 MLO-like protein 11 isoform X1 [Populus alba]
XP_034900632.1 MLO-like protein 11 isoform X2 [Populus alba]
XP_034900635.1 MLO-like protein 11 isoform X4 [Populus alba]
XP_034900634.1 MLO-like protein 11 isoform X3 [Populus alba]
XP_034912806.1 MLO-like protein 14 isoform X5 [Populus alba]
A0A5N5KW56_9ROSI MLOlike protein [Salix brachista]
XP_034912803.1 MLO-like protein 11 isoform X2 [Populus alba]
XP_034912802.1 MLO-like protein 11 isoform X1 [Populus alba]
A0A4U5NQQ4_POPAL MLOlike protein [Populus alba]
XP_034912804.1 MLO-like protein 11 isoform X3 [Populus alba]
XP_034912805.1 MLO-like protein 11 isoform X4 [Populus alba]
