# Supplementary material for: MLO Proteins from Tomato (Solanum lycopersicum L.) and Related Species in the Broad Phylogenetic Context
Source: Plants (Basel). 2022 Jun 16;11(12):1588. doi: 10.3390/plants11121588 (PMC9229925; doi:10.3390/plants11121588)
Supplement: Supplementary file 1 [file plants-11-01588-s001.zip › Supplementary File S1/scripts/clades/c1.2.1_edit]

B8LMC0_PICSI MLOlike protein [Picea sitchensis]
A0A0D6QX60_ARACU MLOlike protein [Araucaria cunninghamii]
A0A0D6QZE3_ARACU MLOlike protein [Araucaria cunninghamii]
A0A0D6QTY5_ARACU MLOlike protein [Araucaria cunninghamii]
XP_039141441.1 MLO-like protein 13 [Dioscorea cayenensis subsp. rotundata]
A0A5C7H9T2_9ROSI MLOlike protein [Acer yangbiense]
A0A5C7H9A5_9ROSI MLOlike protein [Acer yangbiense]
XP_010247040.1 PREDICTED: MLO-like protein 13 isoform X1 [Nelumbo nucifera]
XP_010247041.1 PREDICTED: MLO-like protein 13 isoform X2 [Nelumbo nucifera]
XP_028804582.1 MLO-like protein 13 isoform X1 [Prosopis alba]
XP_028804583.1 MLO-like protein 13 isoform X2 [Prosopis alba]
XP_028778019.1 MLO-like protein 13 [Prosopis alba]
XP_028778224.1 MLO-like protein 13 [Prosopis alba]
A0A6A4P063_LUPAL MLOlike protein [Lupinus albus]
XP_019419097.1 PREDICTED: MLO-like protein 13 [Lupinus angustifolius]
A0A4P1QVY4_LUPAN MLOlike protein [Lupinus angustifolius]
A0A445DJ12_ARAHY MLOlike protein [Arachis hypogaea]
XP_015959105.1 MLO-like protein 13 isoform X1 [Arachis duranensis]
XP_025694173.1 MLO-like protein 13 isoform X1 [Arachis hypogaea]
A0A444ZDJ6_ARAHY MLOlike protein [Arachis hypogaea]
XP_016197649.1 MLO-like protein 13 isoform X1 [Arachis ipaensis]
XP_020976332.1 MLO-like protein 13 isoform X2 [Arachis ipaensis]
XP_029153588.1 MLO-like protein 13 isoform X2 [Arachis hypogaea]
XP_020995631.1 MLO-like protein 13 isoform X2 [Arachis duranensis]
XP_012569588.1 MLO-like protein 13 isoform X2 [Cicer arietinum]
XP_004486414.1 MLO-like protein 13 isoform X1 [Cicer arietinum]
Q2HSS4_MEDTR MLOlike protein [Medicago truncatula]
XP_003594424.2 MLO-like protein 13 isoform X1 [Medicago truncatula]
XP_039686321.1 MLO-like protein 13 isoform X2 [Medicago truncatula]
KYP62584.1 MLO-like protein 13 [Cajanus cajan]
XP_027338763.1 MLO-like protein 13 [Abrus precatorius]
XP_006597646.1 MLO-like protein 13 [Glycine max]
A0A0R0G6P7_SOYBN MLOlike protein [Glycine max]
V7BR64_PHAVU MLOlike protein [Phaseolus vulgaris]
A0A4D6KRP8_VIGUN MLOlike protein [Vigna unguiculata]
XP_014518052.1 MLO-like protein 13 isoform X1 [Vigna radiata var. radiata]
XP_022642579.1 MLO-like protein 13 isoform X2 [Vigna radiata var. radiata]
A0A0S3S474_PHAAN MLOlike protein [Vigna angularis var. angularis]
XP_017435278.1 PREDICTED: MLO-like protein 13 isoform X1 [Vigna angularis]
XP_017435279.1 PREDICTED: MLO-like protein 13 isoform X2 [Vigna angularis]
A0A6A2Z561_HIBSY MLOlike protein 13 [Hibiscus syriacus]
A0A1R3KR03_9ROSI MLOlike protein [Corchorus olitorius]
A0A061GPQ1_THECC MLOlike protein [Theobroma cacao]
XP_022729615.1 MLO-like protein 13 isoform X2 [Durio zibethinus]
XP_022729616.1 MLO-like protein 13 isoform X3 [Durio zibethinus]
XP_022729613.1 MLO-like protein 13 isoform X1 [Durio zibethinus]
XP_022729620.1 MLO-like protein 13 isoform X5 [Durio zibethinus]
XP_022729619.1 MLO-like protein 13 isoform X4 [Durio zibethinus]
XP_016695888.1 MLO-like protein 13 [Gossypium hirsutum]
A0A5D2JTI3_GOSTO MLOlike protein [Gossypium tomentosum]
A0A5D2BLT9_GOSDA MLOlike protein [Gossypium darwinii]
XP_012474328.1 PREDICTED: MLO-like protein 13 isoform X1 [Gossypium raimondii]
XP_012474329.1 PREDICTED: MLO-like protein 13 isoform X2 [Gossypium raimondii]
XP_017636641.1 PREDICTED: MLO-like protein 13 isoform X1 [Gossypium arboreum]
XP_016735209.1 MLO-like protein 13 isoform X1 [Gossypium hirsutum]
A0A5D2PD54_GOSTO MLOlike protein [Gossypium tomentosum]
XP_017636642.1 PREDICTED: MLO-like protein 13 isoform X2 [Gossypium arboreum]
A0A5D2PDB1_GOSTO MLOlike protein [Gossypium tomentosum]
XP_040930668.1 MLO-like protein 13 isoform X2 [Gossypium hirsutum]
A0A2P5XQI9_GOSBA MLOlike protein [Gossypium barbadense]
A0A5B6VNK5_9ROSI MLOlike protein [Gossypium australe]
A0A5B6VND7_9ROSI MLOlike protein [Gossypium australe]
KAE8656899.1 MLO-like protein 13 [Hibiscus syriacus]
XP_039052185.1 MLO-like protein 13 [Hibiscus syriacus]
KAE8656898.1 MLO-like protein 13 [Hibiscus syriacus]
A0A5D2UVY7_GOSMU MLOlike protein [Gossypium mustelinum]
A0A0D2QE53_GOSRA MLOlike protein [Gossypium raimondii]
A0A5D2CIR2_GOSDA MLOlike protein [Gossypium darwinii]
A0A5D2UVV8_GOSMU MLOlike protein [Gossypium mustelinum]
A0A5J5RBH6_GOSBA MLOlike protein [Gossypium barbadense]
A0A6P4LJP8_GOSAR MLOlike protein 13 [Gossypium arboreum]
A0A2P5W5I0_GOSBA MLOlike protein [Gossypium barbadense]
A0A5D2GEC3_GOSDA MLOlike protein [Gossypium darwinii]
XP_040969264.1 MLO-like protein 13 isoform X1 [Gossypium hirsutum]
A0A5D2Z660_GOSMU MLOlike protein [Gossypium mustelinum]
XP_040969265.1 MLO-like protein 13 isoform X2 [Gossypium hirsutum]
XP_016684760.2 MLO-like protein 13 [Gossypium hirsutum]
A0A5D2Z588_GOSMU MLOlike protein [Gossypium mustelinum]
A0A1U8J340_GOSHI MLOlike protein [Gossypium hirsutum]
A0A1R3H5K6_9ROSI MLOlike protein [Corchorus olitorius]
A0A6P5WLL7_DURZI MLOlike protein 13 isoform X3 [Durio zibethinus]
A0A6P5WJL8_DURZI MLOlike protein 13 isoform X2 [Durio zibethinus]
A0A6P5WK65_DURZI MLOlike protein 13 isoform X1 [Durio zibethinus]
A0A0D2RJ30_GOSRA MLOlike protein [Gossypium raimondii]
A0A1U8IQW8_GOSHI MLOlike protein [Gossypium hirsutum]
XP_017648420.1 PREDICTED: MLO-like protein 13 isoform X1 [Gossypium arboreum]
XP_017648421.1 PREDICTED: MLO-like protein 13 isoform X2 [Gossypium arboreum]
XP_040934619.1 MLO-like protein 13 isoform X2 [Gossypium hirsutum]
XP_040934618.1 MLO-like protein 13 isoform X1 [Gossypium hirsutum]
A0A5D2XJA3_GOSMU MLOlike protein [Gossypium mustelinum]
A0A2P5YQ85_GOSBA MLOlike protein [Gossypium barbadense]
A0A0D2UR42_GOSRA MLOlike protein [Gossypium raimondii]
XP_016698481.1 MLO-like protein 13 isoform X1 [Gossypium hirsutum]
A0A5D2T4M5_GOSMU MLOlike protein [Gossypium mustelinum]
A0A5D2T533_GOSMU MLOlike protein [Gossypium mustelinum]
A0A5D2B1R1_GOSDA MLOlike protein [Gossypium darwinii]
A0A5D2T4L1_GOSMU MLOlike protein [Gossypium mustelinum]
XP_040959016.1 MLO-like protein 13 isoform X2 [Gossypium hirsutum]
A0A5D2T7W1_GOSMU MLOlike protein [Gossypium mustelinum]
A0A5D2J1N2_GOSTO MLOlike protein [Gossypium tomentosum]
XP_031480532.1 MLO-like protein 13 isoform X2 [Nymphaea colorata]
XP_031480531.1 MLO-like protein 13 isoform X1 [Nymphaea colorata]
XP_031480535.1 MLO-like protein 1 isoform X4 [Nymphaea colorata]
XP_031480533.1 MLO-like protein 1 isoform X3 [Nymphaea colorata]
XP_020531134.1 MLO-like protein 13 isoform X1 [Amborella trichopoda]
XP_020531136.1 MLO-like protein 13 isoform X2 [Amborella trichopoda]
A0A3S3PQM3_9MAGN MLOlike protein [Cinnamomum micranthum f. kanehirae]
A0A4S8JA74_MUSBA MLOlike protein [Musa balbisiana]
XP_020109537.1 MLO-like protein 13 isoform X1 [Ananas comosus]
XP_020109539.1 MLO-like protein 1 isoform X3 [Ananas comosus]
XP_020109538.1 MLO-like protein 13 isoform X2 [Ananas comosus]
XP_020109540.1 MLO-like protein 15 isoform X4 [Ananas comosus]
XP_020265384.1 MLO-like protein 13 [Asparagus officinalis]
XP_019703373.1 MLO-like protein 13 [Elaeis guineensis]
XP_008798739.2 MLO-like protein 13 [Phoenix dactylifera]
A0A2H3YHB6_PHODC MLOlike protein [Phoenix dactylifera]
A0A2I0B3Q3_9ASPA MLOlike protein [Apostasia shenzhenica]
XP_028551758.1 MLO-like protein 13 [Dendrobium catenatum]
PKU77217.1 MLO-like protein 13 [Dendrobium catenatum]
XP_020590391.1 MLO-like protein 13 isoform X1 [Phalaenopsis equestris]
XP_020590392.1 MLO-like protein 13 isoform X2 [Phalaenopsis equestris]
XP_020590393.1 MLO-like protein 13 isoform X3 [Phalaenopsis equestris]
A0A6P5GSC5_ANACO MLOlike protein 13 isoform X4 [Ananas comosus]
A0A6P5GSM5_ANACO MLOlike protein 13 isoform X2 [Ananas comosus]
A0A6P5GQA3_ANACO MLOlike protein 13 isoform X1 [Ananas comosus]
A0A6P5GYQ1_ANACO MLOlike protein 13 isoform X5 [Ananas comosus]
A0A6P5GYL7_ANACO MLOlike protein 13 isoform X3 [Ananas comosus]
A0A4S8J8Z6_MUSBA MLOlike protein [Musa balbisiana]
XP_018679579.1 PREDICTED: MLO-like protein 13 isoform X2 [Musa acuminata subsp. malaccensis]
XP_018679578.1 PREDICTED: MLO-like protein 13 isoform X1 [Musa acuminata subsp. malaccensis]
M0SDL3_MUSAM MLOlike protein [Musa acuminata subsp. malaccensis]
XP_020273910.1 MLO-like protein 13 isoform X3 [Asparagus officinalis]
XP_020273903.1 MLO-like protein 13 isoform X2 [Asparagus officinalis]
XP_020273894.1 MLO-like protein 13 isoform X1 [Asparagus officinalis]
A0A5P1FMJ5_ASPOF MLOlike protein [Asparagus officinalis]
XP_039120725.1 LOW QUALITY PROTEIN: MLO-like protein 13 [Dioscorea cayenensis subsp. rotundata]
XP_029118528.1 MLO-like protein 13 isoform X3 [Elaeis guineensis]
XP_010913228.1 MLO-like protein 13 isoform X1 [Elaeis guineensis]
XP_010913229.1 MLO-like protein 13 isoform X2 [Elaeis guineensis]
XP_038973651.1 MLO-like protein 13 isoform X1 [Phoenix dactylifera]
A0A3Q0IDU6_PHODC MLOlike protein [Phoenix dactylifera]
XP_038973652.1 MLO-like protein 13 isoform X2 [Phoenix dactylifera]
XP_026665015.1 MLO-like protein 13 isoform X3 [Phoenix dactylifera]
A0A0K9Q6E6_ZOSMR MLOlike protein [Zostera marina]
XP_003571073.1 MLO-like protein 13 [Brachypodium distachyon]
A0A0D9VDC6_9ORYZ MLOlike protein [Leersia perrieri]
A0A0D9VDC7_9ORYZ MLOlike protein [Leersia perrieri]
A0A6G1FER5_9ORYZ MLOlike protein [Oryza meyeriana var. granulata]
XP_015688495.2 MLO-like protein 1 [Oryza brachyantha]
J3LAK0_ORYBR MLOlike protein [Oryza brachyantha]
Q0E327_ORYSJ Os02g0197200 protein [Oryza sativa subsp. japonica]
A0A0E0JWU8_ORYPU MLOlike protein [Oryza punctata]
A0A0E0JWU9_ORYPU MLOlike protein [Oryza punctata]
A0A0E0CHA8_9ORYZ MLOlike protein [Oryza meridionalis]
A0A0E0CHA7_9ORYZ MLOlike protein [Oryza meridionalis]
A0A0E0FWV0_ORYNI MLOlike protein [Oryza nivara]
XP_015622664.1 MLO-like protein 13 [Oryza sativa Japonica Group]
A0A0D9YNR5_9ORYZ MLOlike protein [Oryza glumipatula]
A0A446VAE3_TRITD MLOlike protein [Triticum turgidum subsp. durum]
A0A287TUY8_HORVV MLOlike protein [Hordeum vulgare subsp. vulgare]
A0A287TV40_HORVV MLOlike protein [Hordeum vulgare subsp. vulgare]
A0A287TV19_HORVV MLOlike protein [Hordeum vulgare subsp. vulgare]
A0A287TVK2_HORVV MLOlike protein [Hordeum vulgare subsp. vulgare]
M0VQC5_HORVV MLOlike protein [Hordeum vulgare subsp. vulgare]
A0A287TVJ2_HORVV MLOlike protein [Hordeum vulgare subsp. vulgare]
A0A287TVL2_HORVV MLOlike protein [Hordeum vulgare subsp. vulgare]
A0A287TUZ8_HORVV MLOlike protein [Hordeum vulgare subsp. vulgare]
A0A287TUX5_HORVV MLOlike protein [Hordeum vulgare subsp. vulgare]
A0A287TV14_HORVV MLOlike protein [Hordeum vulgare subsp. vulgare]
A0A446VAF5_TRITD MLOlike protein [Triticum turgidum subsp. durum]
A0A446W8W2_TRITD MLOlike protein [Triticum turgidum subsp. durum]
A0A287TV36_HORVV MLOlike protein [Hordeum vulgare subsp. vulgare]
A0A287TVL7_HORVV MLOlike protein [Hordeum vulgare subsp. vulgare]
A0A287TV09_HORVV MLOlike protein [Hordeum vulgare subsp. vulgare]
A0A446W8N1_TRITD MLOlike protein [Triticum turgidum subsp. durum]
A0A446W8N7_TRITD MLOlike protein [Triticum turgidum subsp. durum]
XP_037452007.1 MLO-like protein 1 [Triticum dicoccoides]
A0A3B6PIK5_WHEAT MLOlike protein [Triticum aestivum]
XP_037446612.1 MLO-like protein 13 [Triticum dicoccoides]
XP_020196667.1 MLO-like protein 13 [Aegilops tauschii subsp. strangulata]
A0A3B6QCY5_WHEAT MLOlike protein [Triticum aestivum]
E2RZR8_WHEAT MLOlike protein [Triticum aestivum]
A0A3B6NPJ2_WHEAT MLOlike protein [Triticum aestivum]
A0A446VAE1_TRITD MLOlike protein [Triticum turgidum subsp. durum]
A0A446VAE2_TRITD MLOlike protein [Triticum turgidum subsp. durum]
A0A453NLG2_AEGTS MLOlike protein [Aegilops tauschii subsp. strangulata]
A0A287TVK7_HORVV MLOlike protein [Hordeum vulgare subsp. vulgare]
A0A287TVJ7_HORVV MLOlike protein [Hordeum vulgare subsp. vulgare]
A0A287TUY9_HORVV MLOlike protein [Hordeum vulgare subsp. vulgare]
A0A5J9TA11_9POAL MLOlike protein [Eragrostis curvula]
XP_002438667.2 MLO-like protein 13 [Sorghum bicolor]
A0A1W0VTS4_SORBI MLOlike protein [Sorghum bicolor]
C4J534_MAIZE MLOlike protein [Zea mays]
A0A1D6P4Y9_MAIZE MLOlike protein [Zea mays]
A0A3L6DC70_MAIZE MLOlike protein [Zea mays]
Q94CG8_MAIZE MLOlike protein [Zea mays]
XP_034592416.1 MLO-like protein 13 [Setaria viridis]
K3XWI0_SETIT MLOlike protein [Setaria italica]
XP_039805494.1 MLO-like protein 13 isoform X1 [Panicum virgatum]
XP_039805495.1 MLO-like protein 13 isoform X2 [Panicum virgatum]
A0A3L6PFM5_PANMI MLOlike protein [Panicum miliaceum]
XP_039844037.1 MLO-like protein 13 [Panicum virgatum]
XP_039844039.1 MLO-like protein 13 isoform X1 [Panicum virgatum]
XP_039844040.1 MLO-like protein 13 isoform X2 [Panicum virgatum]
A0A3L6S056_PANMI MLOlike protein [Panicum miliaceum]
A0A2T7DWM0_9POAL MLOlike protein [Panicum hallii var. hallii]
A0A2T7DWM1_9POAL MLOlike protein [Panicum hallii var. hallii]
XP_025811451.1 MLO-like protein 13 [Panicum hallii]
A0A2S3HI92_9POAL MLOlike protein [Panicum hallii]
XP_003560590.1 MLO-like protein 13 [Brachypodium distachyon]
A0A453SGH6_AEGTS MLOlike protein [Aegilops tauschii subsp. strangulata]
A0A453SGG3_AEGTS MLOlike protein [Aegilops tauschii subsp. strangulata]
A0A287XAP5_HORVV MLOlike protein [Hordeum vulgare subsp. vulgare]
A0A287XAX0_HORVV MLOlike protein [Hordeum vulgare subsp. vulgare]
A0A453SGX8_AEGTS MLOlike protein [Aegilops tauschii subsp. strangulata]
A0A287XAU5_HORVV MLOlike protein [Hordeum vulgare subsp. vulgare]
A0A287XAR4_HORVV MLOlike protein [Hordeum vulgare subsp. vulgare]
A0A287XAT1_HORVV MLOlike protein [Hordeum vulgare subsp. vulgare]
A0A287XAU9_HORVV MLOlike protein [Hordeum vulgare subsp. vulgare]
A0A287XAT5_HORVV MLOlike protein [Hordeum vulgare subsp. vulgare]
A0A287XAL2_HORVV MLOlike protein [Hordeum vulgare subsp. vulgare]
A0A287XAV8_HORVV MLOlike protein [Hordeum vulgare subsp. vulgare]
A0A287XAK4_HORVV MLOlike protein [Hordeum vulgare subsp. vulgare]
A0A446YP58_TRITD MLOlike protein [Triticum turgidum subsp. durum]
XP_020179439.1 MLO-like protein 13 isoform X3 [Aegilops tauschii subsp. strangulata]
XP_020179437.1 MLO-like protein 13 isoform X1 [Aegilops tauschii subsp. strangulata]
XP_020179438.1 MLO-like protein 13 isoform X2 [Aegilops tauschii subsp. strangulata]
XP_037461474.1 MLO-like protein 13 [Triticum dicoccoides]
A0A3B6RIW3_WHEAT MLOlike protein [Triticum aestivum]
A0A446XPC2_TRITD MLOlike protein [Triticum turgidum subsp. durum]
A0A446YNZ3_TRITD MLOlike protein [Triticum turgidum subsp. durum]
A0A287XAT8_HORVV MLOlike protein [Hordeum vulgare subsp. vulgare]
A0A287XAL7_HORVV MLOlike protein [Hordeum vulgare subsp. vulgare]
A0A446XPA6_TRITD MLOlike protein [Triticum turgidum subsp. durum]
A0A446XPC0_TRITD MLOlike protein [Triticum turgidum subsp. durum]
A0A446XPB0_TRITD MLOlike protein [Triticum turgidum subsp. durum]
A0A446XP99_TRITD MLOlike protein [Triticum turgidum subsp. durum]
M7ZQB8_TRIUA MLOlike protein [Triticum urartu]
N1QSX4_AEGTA MLOlike protein [Aegilops tauschii]
A0A0D9WS21_9ORYZ MLOlike protein [Leersia perrieri]
A0A0D9WS23_9ORYZ MLOlike protein [Leersia perrieri]
A0A0D9WS24_9ORYZ MLOlike protein [Leersia perrieri]
A0A0D9WS22_9ORYZ MLOlike protein [Leersia perrieri]
XP_015693893.1 MLO-like protein 13 [Oryza brachyantha]
C0JAE1_ORYBR MLOlike protein [Oryza brachyantha]
C0JAF7_9ORYZ MLOlike protein [Oryza meyeriana var. granulata]
C0JAB2_ORYCO MLOlike protein [Oryza coarctata]
C0JAC5_9ORYZ MLOlike protein [Oryza ridleyi]
A0A0E0LDG0_ORYPU MLOlike protein [Oryza punctata]
C0JA43_ORYPU MLOlike protein [Oryza punctata]
C0JA50_ORYMI MLOlike protein [Oryza minuta]
C0JAA2_9ORYZ MLOlike protein [Oryza australiensis]
C0JA96_9ORYZ MLOlike protein [Oryza alta]
C0JA82_9ORYZ MLOlike protein [Oryza alta]
C0JA60_ORYMI Mlo family protein [Oryza minuta]
C0JA70_9ORYZ MLOlike protein [Oryza officinalis]
XP_015641792.1 MLO-like protein 13 [Oryza sativa Japonica Group]
C0JA28_ORYGL MLOlike protein [Oryza glaberrima]
C0JA11_ORYRU MLOlike protein [Oryza rufipogon]
Q69XG9_ORYSJ MLOlike protein [Oryza sativa subsp. japonica]
C0J9Z5_ORYNI MLOlike protein [Oryza nivara]
A0A0D3GIL1_9ORYZ MLOlike protein [Oryza barthii]
A0A0E0ABS7_9ORYZ MLOlike protein [Oryza glumipatula]
A0A0E0HTD7_ORYNI MLOlike protein [Oryza nivara]
A0A0E0E3T5_9ORYZ MLOlike protein [Oryza meridionalis]
A0A0E0E3T4_9ORYZ MLOlike protein [Oryza meridionalis]
I1Q3L0_ORYGL MLOlike protein [Oryza glaberrima]
B9FU41_ORYSJ MLOlike protein [Oryza sativa subsp. japonica]
A0A0D3GIL2_9ORYZ MLOlike protein [Oryza barthii]
A0A0E0ABS8_9ORYZ MLOlike protein [Oryza glumipatula]
A0A0E0HTD8_ORYNI MLOlike protein [Oryza nivara]
A0A0E0E3T6_9ORYZ MLOlike protein [Oryza meridionalis]
A0A0E0Q017_ORYRU MLOlike protein [Oryza rufipogon]
A0A0E0Q018_ORYRU MLOlike protein [Oryza rufipogon]
A0A0E0Q019_ORYRU MLOlike protein [Oryza rufipogon]
XP_021721071.1 MLO-like protein 13 [Chenopodium quinoa]
XP_021736085.1 MLO-like protein 13 [Chenopodium quinoa]
XP_021849503.1 MLO-like protein 13 isoform X2 [Spinacia oleracea]
XP_021849502.1 MLO-like protein 13 isoform X1 [Spinacia oleracea]
A0A0K9RQ75_SPIOL MLOlike protein [Spinacia oleracea]
XP_016538889.1 PREDICTED: MLO-like protein 13 [Capsicum annuum]
A0A1J6IQJ1_NICAT MLOlike protein [Nicotiana attenuata]
XP_016506512.1 PREDICTED: MLO-like protein 13 [Nicotiana tabacum]
XP_009779220.1 PREDICTED: MLO-like protein 13 [Nicotiana sylvestris]
XP_016470649.1 PREDICTED: MLO-like protein 13 [Nicotiana tabacum]
XP_018627081.1 MLO-like protein 13 isoform X2 [Nicotiana tomentosiformis]
XP_006358492.1 PREDICTED: MLO-like protein 13 [Solanum tuberosum]
M1BK25_SOLTU MLOlike protein [Solanum tuberosum]
A0A6N2BHL7_SOLCI MLOlike protein [Solanum chilense]
XP_004231310.1 MLO-like protein 13 [Solanum lycopersicum]
XP_015083513.1 MLO-like protein 13 [Solanum pennellii]
A0A1C9A1H3_SOLLC MLOlike protein [Solanum lycopersicum]
A0A1C9A1G7_SOLLC MLOlike protein [Solanum lycopersicum]
A0A328E5L4_9ASTE MLOlike protein [Cuscuta australis]
XP_031103309.1 MLO-like protein 13 isoform X1 [Ipomoea triloba]
XP_031103310.1 MLO-like protein 13 isoform X2 [Ipomoea triloba]
XP_019191157.1 PREDICTED: MLO-like protein 13 isoform X1 [Ipomoea nil]
XP_019191160.1 PREDICTED: MLO-like protein 13 isoform X2 [Ipomoea nil]
A0A2Z7BET3_9LAMI MLOlike protein [Dorcoceras hygrometricum]
XP_042004917.1 MLO-like protein 13 [Salvia splendens]
XP_022863837.1 MLO-like protein 13 [Olea europaea var. sylvestris]
XP_011087587.1 MLO-like protein 13 [Sesamum indicum]
XP_012842384.1 PREDICTED: MLO-like protein 13 [Erythranthe guttata]
XP_027108110.1 MLO-like protein 13 [Coffea arabica]
XP_027162672.1 MLO-like protein 13 [Coffea eugenioides]
XP_027108107.1 MLO-like protein 13 [Coffea arabica]
XP_027154327.1 MLO-like protein 13 [Coffea eugenioides]
XP_027154337.1 MLO-like protein 13 [Coffea eugenioides]
A0A6P6WIH2_COFAR MLOlike protein 13 isoform X4 [Coffea arabica]
A0A6P6WKA5_COFAR MLOlike protein 13 isoform X1 [Coffea arabica]
A0A6P6WHV7_COFAR MLOlike protein 13 isoform X3 [Coffea arabica]
A0A6P6WN21_COFAR MLOlike protein 13 isoform X2 [Coffea arabica]
XP_021904580.1 MLO-like protein 13 [Carica papaya]
XP_010521420.1 PREDICTED: MLO-like protein 13 isoform X1 [Tarenaya hassleriana]
XP_010521421.1 PREDICTED: MLO-like protein 13 isoform X2 [Tarenaya hassleriana]
A0A0D3A5W6_BRAOL MLOlike protein [Brassica oleracea var. oleracea]
XP_013671525.1 MLO-like protein 13 isoform X1 [Brassica napus]
XP_013671526.1 MLO-like protein 13 isoform X2 [Brassica napus]
A0A6J0MIL0_RAPSA MLOlike protein [Raphanus sativus]
A0A398AP61_BRACM MLOlike protein [Brassica campestris]
XP_013739053.1 MLO-like protein 13 [Brassica napus]
XP_009137855.1 MLO-like protein 13 [Brassica rapa]
A0A565B8F0_9BRAS MLOlike protein [Arabis nemorensis]
XP_006283629.1 MLO-like protein 13 [Capsella rubella]
XP_010448588.1 PREDICTED: MLO-like protein 13 [Camelina sativa]
XP_010439065.1 PREDICTED: MLO-like protein 13 [Camelina sativa]
XP_010433797.1 PREDICTED: MLO-like protein 13 [Camelina sativa]
D7M8W2_ARALL MLOlike protein [Arabidopsis lyrata subsp. lyrata]
A0A5S9XVD3_ARATH MLOlike protein [Arabidopsis thaliana]
Q94KB2.1 MLO-like protein 13 [Arabidopsis thaliana]
A0A1P8B5M1_ARATH MLOlike protein [Arabidopsis thaliana]
A0A6D2J8V9_9BRAS MLOlike protein [Microthlaspi erraticum]
V4MPE6_EUTSA MLOlike protein [Eutrema salsugineum]
XP_018485297.1 PREDICTED: MLO-like protein 13 [Raphanus sativus]
XP_013598546.1 PREDICTED: MLO-like protein 13 isoform X1 [Brassica oleracea var. oleracea]
XP_013598547.1 PREDICTED: MLO-like protein 13 isoform X2 [Brassica oleracea var. oleracea]
XP_013644234.1 MLO-like protein 13 isoform X2 [Brassica napus]
XP_013644233.1 MLO-like protein 13 isoform X1 [Brassica napus]
XP_013738018.1 MLO-like protein 13 [Brassica napus]
A0A078FDD3_BRANA MLOlike protein [Brassica napus]
M4DRU5_BRARP MLOlike protein [Brassica rapa subsp. pekinensis]
A0A3P6F760_BRAOL MLOlike protein [Brassica oleracea]
A0A3N6S5F8_BRACR MLOlike protein [Brassica cretica]
XP_025013156.1 MLO-like protein 13 [Ricinus communis]
B9S076_RICCO MLOlike protein [Ricinus communis]
A0A067KBR3_JATCU MLOlike protein [Jatropha curcas]
A0A6A6MTQ1_HEVBR MLOlike protein [Hevea brasiliensis]
A0A2C9VP36_MANES MLOlike protein [Manihot esculenta]
A0A6N2M557_SALVM MLOlike protein [Salix viminalis]
A0A5N5P3R6_9ROSI MLOlike protein [Salix brachista]
XP_024450810.1 MLO-like protein 13 isoform X1 [Populus trichocarpa]
XP_002299404.3 MLO-like protein 13 isoform X2 [Populus trichocarpa]
XP_011026715.1 PREDICTED: MLO-like protein 13 isoform X1 [Populus euphratica]
XP_011026716.1 PREDICTED: MLO-like protein 13 isoform X2 [Populus euphratica]
A0A6M2F5P4_9ROSI MLOlike protein [Populus davidiana]
XP_034898461.1 MLO-like protein 13 isoform X1 [Populus alba]
XP_034898462.1 MLO-like protein 13 isoform X2 [Populus alba]
A0A5B7AIJ7_DAVIN MLOlike protein [Davidia involucrata]
A0A5J5B223_9ASTE MLOlike protein [Nyssa sinensis]
A0A2R6R6P1_ACTCC MLOlike protein [Actinidia chinensis var. chinensis]
A0A4V6RY13_CAMSI MLOlike protein [Camellia sinensis var. sinensis]
A0A4S4DAZ7_CAMSI MLOlike protein [Camellia sinensis var. sinensis]
XP_028120576.1 MLO-like protein 13 [Camellia sinensis]
XP_028114518.1 MLO-like protein 13 [Camellia sinensis]
XP_017223906.1 PREDICTED: MLO-like protein 13 [Daucus carota subsp. sativus]
A0A175YGI5_DAUCS MLOlike protein [Daucus carota subsp. sativus]
A0A2J6LEV4_LACSA MLOlike protein [Lactuca sativa]
A0A6L2N3A4_TANCI MLOlike protein [Tanacetum cinerariifolium]
A0A2U1N417_ARTAN MLOlike protein [Artemisia annua]
A0A2U1QKL9_ARTAN MLOlike protein [Artemisia annua]
A0A251V1Y4_HELAN MLOlike protein [Helianthus annuus]
A0A5N6M0P8_9ASTR MLOlike protein [Mikania micrantha]
XP_024964061.1 MLO-like protein 13 [Cynara cardunculus var. scolymus]
A0A103TG03_CYNCS MLOlike protein [Cynara cardunculus var. scolymus]
A0A2G5DZT0_AQUCA MLOlike protein [Aquilegia coerulea]
A0A2G5DZL0_AQUCA MLOlike protein [Aquilegia coerulea]
A0A200QW85_9MAGN MLOlike protein [Macleaya cordata]
XP_026440991.1 MLO-like protein 13 [Papaver somniferum]
XP_026427306.1 MLO-like protein 13 [Papaver somniferum]
XP_022148941.1 MLO-like protein 13 isoform X3 [Momordica charantia]
XP_022148939.1 MLO-like protein 13 isoform X1 [Momordica charantia]
XP_022148940.1 MLO-like protein 13 isoform X2 [Momordica charantia]
XP_011649433.1 MLO-like protein 13 [Cucumis sativus]
XP_022973816.1 MLO-like protein 13 isoform X2 [Cucurbita maxima]
XP_022932021.1 MLO-like protein 13 isoform X2 [Cucurbita moschata]
XP_022973815.1 MLO-like protein 13 isoform X1 [Cucurbita maxima]
XP_022932020.1 MLO-like protein 13 isoform X1 [Cucurbita moschata]
XP_023512348.1 MLO-like protein 13 [Cucurbita pepo subsp. pepo]
XP_024932096.1 MLO-like protein 13 [Ziziphus jujuba]
XP_030940626.1 MLO-like protein 13 [Quercus lobata]
XP_023916017.1 MLO-like protein 13 [Quercus suber]
XP_030946403.1 MLO-like protein 13 [Quercus lobata]
XP_023910719.1 MLO-like protein 13 [Quercus suber]
A0A5N6QL67_9ROSI MLOlike protein [Carpinus fangiana]
XP_030971980.1 MLO-like protein 13 [Quercus lobata]
XP_023912498.1 MLO-like protein 13 [Quercus suber]
XP_041026472.1 MLO-like protein 13 isoform X1 [Juglans microcarpa x Juglans regia]
XP_041026473.1 MLO-like protein 13 isoform X2 [Juglans microcarpa x Juglans regia]
XP_018819282.2 MLO-like protein 13 [Juglans regia]
XP_035544970.1 MLO-like protein 13 [Juglans regia]
XP_035544976.1 MLO-like protein 13 [Juglans regia]
XP_030497393.1 MLO-like protein 13 isoform X1 [Cannabis sativa]
XP_030497394.1 MLO-like protein 13 isoform X2 [Cannabis sativa]
W9QRA5_9ROSA MLOlike protein [Morus notabilis]
A0A2P5APL1_PARAD MLOlike protein [Parasponia andersonii]
A0A2P5DZG1_TREOI MLOlike protein [Trema orientale]
XP_031255610.1 MLO-like protein 13 isoform X1 [Pistacia vera]
XP_031255611.1 MLO-like protein 13 isoform X2 [Pistacia vera]
A0A2H5QHX5_CITUN MLOlike protein [Citrus unshiu]
A0A2H5QHV2_CITUN MLOlike protein [Citrus unshiu]
V4UXQ1_9ROSI MLOlike protein [Citrus clementina]
XP_006431345.1 MLO-like protein 13 [Citrus clementina]
A0A067EFL2_CITSI MLOlike protein [Citrus sinensis]
XP_006470774.1 MLO-like protein 13 [Citrus sinensis]
A0A067EFC5_CITSI MLOlike protein [Citrus sinensis]
A0A067ESJ4_CITSI MLOlike protein [Citrus sinensis]
A0A2I0J201_PUNGR MLOlike protein [Punica granatum]
A0A218X2R3_PUNGR MLOlike protein [Punica granatum]
XP_031383318.1 MLO-like protein 13 isoform X1 [Punica granatum]
XP_031383319.1 MLO-like protein 13 isoform X2 [Punica granatum]
XP_030539159.1 MLO-like protein 13 [Rhodamnia argentea]
XP_030459086.1 MLO-like protein 13 isoform X1 [Syzygium oleosum]
XP_030459087.1 MLO-like protein 13 isoform X2 [Syzygium oleosum]
XP_039157720.1 MLO-like protein 13 [Eucalyptus grandis]
A0A059ATI0_EUCGR MLOlike protein [Eucalyptus grandis]
XP_039158589.1 MLO-like protein 13 [Eucalyptus grandis]
XP_010030236.2 MLO-like protein 13 [Eucalyptus grandis]
A0A059AT82_EUCGR MLOlike protein [Eucalyptus grandis]
A0A1Q3D1Q9_CEPFO MLOlike protein [Cephalotus follicularis]
XP_034701274.1 MLO-like protein 13 isoform X1 [Vitis riparia]
XP_019079168.1 PREDICTED: MLO-like protein 13 isoform X1 [Vitis vinifera]
D7TGI3_VITVI MLOlike protein [Vitis vinifera]
XP_034701276.1 MLO-like protein 13 isoform X3 [Vitis riparia]
XP_019079169.1 PREDICTED: MLO-like protein 13 isoform X2 [Vitis vinifera]
XP_034701275.1 MLO-like protein 13 isoform X2 [Vitis riparia]
KAF5744416.1 MLO-like protein 13 isoform X2 [Tripterygium wilfordii]
XP_038709845.1 MLO-like protein 13 isoform X2 [Tripterygium wilfordii]
A0A3S7L8D3_9ROSA MLOlike protein [Rosa longicuspis var. longicuspis]
XP_024172872.1 MLO-like protein 13 [Rosa chinensis]
A0A3S7L8P9_ROSGI MLOlike protein [Rosa gigantea]
A0A6J5WFN5_PRUAR MLOlike protein [Prunus armeniaca]
A0A6J5TZF1_PRUAR MLOlike protein [Prunus armeniaca]
A0A5E4FI96_PRUDU MLOlike protein [Prunus dulcis]
XP_016647395.1 PREDICTED: MLO-like protein 13 [Prunus mume]
A0A251RKG7_PRUPE MLOlike protein [Prunus persica]
M5XC06_PRUPE MLOlike protein [Prunus persica]
XP_021824479.1 MLO-like protein 13 isoform X1 [Prunus avium]
XP_021824480.1 MLO-like protein 13 isoform X2 [Prunus avium]
A0A540MBA6_MALBA MLOlike protein [Malus baccata]
XP_028963285.1 MLO-like protein 13 isoform X2 [Malus domestica]
XP_008378938.2 MLO-like protein 13 isoform X1 [Malus domestica]
A0A498JBI7_MALDO MLOlike protein [Malus domestica]
A0A5N5HKJ9_9ROSA MLOlike protein [Pyrus ussuriensis x Pyrus communis]
XP_009355375.1 PREDICTED: MLO-like protein 13 [Pyrus x bretschneideri]
XP_028962268.1 LOW QUALITY PROTEIN: MLO-like protein 13 [Malus domestica]
XP_018502799.1 PREDICTED: LOW QUALITY PROTEIN: MLO-like protein 13 [Pyrus x bretschneideri]
A0A5N5HK45_9ROSA MLOlike protein [Pyrus ussuriensis x Pyrus communis]
