# Supplementary material for: MLO Proteins from Tomato (Solanum lycopersicum L.) and Related Species in the Broad Phylogenetic Context
Source: Plants (Basel). 2022 Jun 16;11(12):1588. doi: 10.3390/plants11121588 (PMC9229925; doi:10.3390/plants11121588)
Supplement: Supplementary file 1 [file plants-11-01588-s001.zip › Supplementary File S1/scripts/clades/c1.2.2_edit]

XP_039171995.1 MLO-like protein 15 [Eucalyptus grandis]
XP_030440493.1 LOW QUALITY PROTEIN: MLO-like protein 15 [Syzygium oleosum]
XP_039172740.1 MLO-like protein 1 isoform X4 [Eucalyptus grandis]
XP_039172708.1 MLO-like protein 1 isoform X3 [Eucalyptus grandis]
XP_039172649.1 MLO-like protein 15 isoform X1 [Eucalyptus grandis]
XP_039172677.1 MLO-like protein 15 isoform X2 [Eucalyptus grandis]
XP_039172008.1 MLO-like protein 1 [Eucalyptus grandis]
XP_030455917.1 MLO-like protein 15 [Syzygium oleosum]
XP_030442773.1 MLO-like protein 15 [Syzygium oleosum]
XP_030455918.1 MLO-like protein 15 [Syzygium oleosum]
XP_039165615.1 MLO-like protein 15 [Eucalyptus grandis]
XP_030455960.1 MLO-like protein 15 [Syzygium oleosum]
XP_030528096.1 MLO-like protein 1 [Rhodamnia argentea]
XP_021747609.1 MLO-like protein 15 [Chenopodium quinoa]
XP_019107994.1 PREDICTED: MLO-like protein 15 [Beta vulgaris subsp. vulgaris]
XP_021716946.1 MLO-like protein 1 [Chenopodium quinoa]
XP_021853566.1 MLO-like protein 1 isoform X1 [Spinacia oleracea]
XP_021853567.1 MLO-like protein 1 isoform X2 [Spinacia oleracea]
XP_010694043.1 PREDICTED: MLO-like protein 1 isoform X1 [Beta vulgaris subsp. vulgaris]
XP_010694044.1 PREDICTED: MLO-like protein 15 isoform X2 [Beta vulgaris subsp. vulgaris]
A0A0E0P9P6_ORYRU MLOlike protein [Oryza rufipogon]
A0A6G1BS56_9ORYZ MLOlike protein [Oryza meyeriana var. granulata]
A0A0D9W5G9_9ORYZ MLOlike protein [Leersia perrieri]
A0A0E0KR31_ORYPU MLOlike protein [Oryza punctata]
A2XTW3_ORYSI MLOlike protein [Oryza sativa subsp. indica]
XP_025880425.1 MLO-like protein 1 isoform X4 [Oryza sativa Japonica Group]
XP_015635069.1 MLO-like protein 1 isoform X3 [Oryza sativa Japonica Group]
A0A0E0DES5_9ORYZ MLOlike protein [Oryza meridionalis]
Q0JCY0_ORYSJ MLOlike protein [Oryza sativa subsp. japonica]
A0A0D9ZL99_9ORYZ MLOlike protein [Oryza glumipatula]
XP_025880424.1 MLO-like protein 13 isoform X2 [Oryza sativa Japonica Group]
XP_015635065.1 MLO-like protein 13 isoform X1 [Oryza sativa Japonica Group]
XP_025880426.1 MLO-like protein 1 isoform X5 [Oryza sativa Japonica Group]
I1IY51_BRADI MLOlike protein [Brachypodium distachyon]
XP_003581276.1 MLO-like protein 1 [Brachypodium distachyon]
A0A2K2CGM3_BRADI MLOlike protein [Brachypodium distachyon]
F2DQT5_HORVV MLOlike protein [Hordeum vulgare subsp. vulgare]
A0A446MED3_TRITD MLOlike protein [Triticum turgidum subsp. durum]
XP_037481588.1 MLO-like protein 1 [Triticum dicoccoides]
A0A446L5A6_TRITD MLOlike protein [Triticum turgidum subsp. durum]
A0A3B6AZQ3_WHEAT MLOlike protein [Triticum aestivum]
XP_020155189.1 MLO-like protein 1 [Aegilops tauschii subsp. strangulata]
A0A1D5UGS2_WHEAT MLOlike protein [Triticum aestivum]
N1QVR3_AEGTA MLOlike protein [Aegilops tauschii]
I1PLM3_ORYGL MLOlike protein [Oryza glaberrima]
A0A453C2D3_AEGTS MLOlike protein [Aegilops tauschii subsp. strangulata]
A0A453C2D0_AEGTS MLOlike protein [Aegilops tauschii subsp. strangulata]
A0A5J9TSE1_9POAL MLOlike protein [Eragrostis curvula]
A0A3L6Q793_PANMI MLOlike protein [Panicum miliaceum]
XP_002447908.1 MLO-like protein 1 [Sorghum bicolor]
A0A3L6FR92_MAIZE MLOlike protein [Zea mays]
Q94CH2_MAIZE MLOlike protein [Zea mays]
A0A1D6E9U2_MAIZE MLOlike protein [Zea mays]
XP_034605815.1 MLO-like protein 1 [Setaria viridis]
XP_004975728.1 MLO-like protein 1 [Setaria italica]
A0A4U6TSX9_SETVI MLOlike protein [Setaria viridis]
XP_039817977.1 MLO-like protein 15 [Panicum virgatum]
A0A3L6PYE9_PANMI MLOlike protein [Panicum miliaceum]
A0A2T8ICH0_9POAL MLOlike protein [Panicum hallii]
XP_025822853.1 MLO-like protein 1 isoform X1 [Panicum hallii]
A0A2T7CVD7_9POAL MLOlike protein [Panicum hallii var. hallii]
XP_025822854.1 MLO-like protein 1 isoform X2 [Panicum hallii]
A0A3L6Q3U6_PANMI MLOlike protein [Panicum miliaceum]
A2X651_ORYSI MLOlike protein [Oryza sativa subsp. indica]
A0A0D9VH78_9ORYZ MLOlike protein [Leersia perrieri]
A0A0D9VH77_9ORYZ MLOlike protein [Leersia perrieri]
A0A0D9VH76_9ORYZ MLOlike protein [Leersia perrieri]
A0A0D9VH74_9ORYZ MLOlike protein [Leersia perrieri]
A0A0D9VH75_9ORYZ MLOlike protein [Leersia perrieri]
A0A6G1F5P0_9ORYZ MLOlike protein [Oryza meyeriana var. granulata]
A0A6G1F5J8_9ORYZ MLOlike protein [Oryza meyeriana var. granulata]
A0A0E0K187_ORYPU MLOlike protein [Oryza punctata]
XP_006648751.1 MLO-like protein 1 [Oryza brachyantha]
A0A0D9YTR9_9ORYZ MLOlike protein [Oryza glumipatula]
A0A0E0CM41_9ORYZ MLOlike protein [Oryza meridionalis]
A0A0D3F6H7_9ORYZ MLOlike protein [Oryza barthii]
A0A0D3F6H4_9ORYZ MLOlike protein [Oryza barthii]
A0A0D3F6H6_9ORYZ MLOlike protein [Oryza barthii]
A0A0D3F6H5_9ORYZ MLOlike protein [Oryza barthii]
XP_015622982.1 MLO-like protein 1 [Oryza sativa Japonica Group]
A0A0E0NGH4_ORYRU MLOlike protein [Oryza rufipogon]
A0A0E0G8E1_ORYNI MLOlike protein [Oryza nivara]
A0A0D3F6H8_9ORYZ MLOlike protein [Oryza barthii]
A0A446RL72_TRITD MLOlike protein [Triticum turgidum subsp. durum]
M8C5M6_AEGTA MLOlike protein [Aegilops tauschii]
A0A453QDL2_AEGTS MLOlike protein [Aegilops tauschii subsp. strangulata]
XP_020191816.1 MLO-like protein 1 [Aegilops tauschii subsp. strangulata]
A0A3B6TGZ7_WHEAT MLOlike protein [Triticum aestivum]
C5XUZ2_SORBI MLOlike protein [Sorghum bicolor]
A0A1Z5RNA5_SORBI MLOlike protein [Sorghum bicolor]
XP_008678707.1 MLO-like protein 1 [Zea mays]
AQK53076.1 MLO-like protein 1 [Zea mays]
A0A3L6EZ62_MAIZE MLOlike protein [Zea mays]
XP_004952743.1 MLO-like protein 1 [Setaria italica]
XP_034603501.1 MLO-like protein 1 [Setaria viridis]
XP_039845623.1 MLO-like protein 1 isoform X1 [Panicum virgatum]
XP_039845629.1 MLO-like protein 1 isoform X2 [Panicum virgatum]
XP_039790059.1 MLO-like protein 1 [Panicum virgatum]
A0A3L6QH66_PANMI MLOlike protein [Panicum miliaceum]
A0A2T7F7U9_9POAL MLOlike protein [Panicum hallii var. hallii]
A0A2S3GQF4_9POAL MLOlike protein [Panicum hallii]
XP_021309037.1 MLO-like protein 1 [Sorghum bicolor]
A0A1B6QA24_SORBI MLOlike protein [Sorghum bicolor]
XP_022679548.1 MLO-like protein 1 [Setaria italica]
A0A4U6VNL9_SETVI MLOlike protein [Setaria viridis]
A0A4U6VNL7_SETVI MLOlike protein [Setaria viridis]
A0A3L6TCR9_PANMI MLOlike protein [Panicum miliaceum]
XP_039802221.1 MLO-like protein 1 [Panicum virgatum]
XP_039797468.1 MLO-like protein 1 [Panicum virgatum]
A0A2T7EMD5_9POAL MLOlike protein [Panicum hallii var. hallii]
XP_025803387.1 MLO-like protein 1 [Panicum hallii]
A0A2S3GX07_9POAL MLOlike protein [Panicum hallii]
A0A3B6TBH3_WHEAT MLOlike protein [Triticum aestivum]
A0A287VDR7_HORVV MLOlike protein [Hordeum vulgare subsp. vulgare]
A0A287VDS6_HORVV MLOlike protein [Hordeum vulgare subsp. vulgare]
XP_003575162.1 MLO-like protein 1 [Brachypodium distachyon]
A0A287UR21_HORVV MLOlike protein [Hordeum vulgare subsp. vulgare]
A0A3B6PRX0_WHEAT MLOlike protein [Triticum aestivum]
XP_037455565.1 MLO-like protein 1 [Triticum dicoccoides]
A0A446WL24_TRITD MLOlike protein [Triticum turgidum subsp. durum]
XP_020171860.1 MLO-like protein 1 isoform X2 [Aegilops tauschii subsp. strangulata]
A0A3B6QL52_WHEAT MLOlike protein [Triticum aestivum]
A0A453PK87_AEGTS MLOlike protein [Aegilops tauschii subsp. strangulata]
M8ATM3_TRIUA MLOlike protein [Triticum urartu]
XP_037449996.1 MLO-like protein 1 [Triticum dicoccoides]
A0A3B6NSA5_WHEAT MLOlike protein [Triticum aestivum]
A0A446LVL4_TRITD MLOlike protein [Triticum turgidum subsp. durum]
A0A453AJ91_AEGTS MLOlike protein [Aegilops tauschii subsp. strangulata]
A0A446KKF4_TRITD MLOlike protein [Triticum turgidum subsp. durum]
A0A453AJ90_AEGTS MLOlike protein [Aegilops tauschii subsp. strangulata]
E2RZS0_WHEAT MLOlike protein [Triticum aestivum]
A0A3B6BZK7_WHEAT MLOlike protein [Triticum aestivum]
A0A446LVL6_TRITD MLOlike protein [Triticum turgidum subsp. durum]
A0A446LVI2_TRITD MLOlike protein [Triticum turgidum subsp. durum]
A0A3B6ARL4_WHEAT MLOlike protein [Triticum aestivum]
A0A446KKM3_TRITD MLOlike protein [Triticum turgidum subsp. durum]
XP_037475599.1 MLO-like protein 1 [Triticum dicoccoides]
A0A446KKF2_TRITD MLOlike protein [Triticum turgidum subsp. durum]
M7ZNX1_TRIUA MLOlike protein [Triticum urartu]
A0A2X0S0Y7_WHEAT MLOlike protein [Triticum aestivum]
M8BF57_AEGTA MLOlike protein [Aegilops tauschii]
XP_020161016.1 MLO-like protein 1 [Aegilops tauschii subsp. strangulata]
A0A453AJB2_AEGTS MLOlike protein [Aegilops tauschii subsp. strangulata]
A0A453AJA2_AEGTS MLOlike protein [Aegilops tauschii subsp. strangulata]
A0A453AJ87_AEGTS MLOlike protein [Aegilops tauschii subsp. strangulata]
A0A287H4R4_HORVV MLOlike protein [Hordeum vulgare subsp. vulgare]
A0A287H4T5_HORVV MLOlike protein [Hordeum vulgare subsp. vulgare]
A0A287H4K6_HORVV MLOlike protein [Hordeum vulgare subsp. vulgare]
Q6PT62_HORVV MLOlike protein [Hordeum vulgare subsp. vulgare]
XP_020171861.1 MLO-like protein 1 isoform X1 [Aegilops tauschii subsp. strangulata]
A0A287DY27_HORVV MLOlike protein [Hordeum vulgare subsp. vulgare]
F2DH10_HORVV MLOlike protein [Hordeum vulgare subsp. vulgare]
A0A287H4K1_HORVV MLOlike protein [Hordeum vulgare subsp. vulgare]
M0YHK1_HORVV MLOlike protein [Hordeum vulgare subsp. vulgare]
F2D7Q3_HORVV MLOlike protein [Hordeum vulgare subsp. vulgare]
A0A287H4J9_HORVV MLOlike protein [Hordeum vulgare subsp. vulgare]
F2CTP8_HORVV MLOlike protein [Hordeum vulgare subsp. vulgare]
M0YHK2_HORVV MLOlike protein [Hordeum vulgare subsp. vulgare]
XP_037488659.1 MLO-like protein 1 [Triticum dicoccoides]
A0A3B6D663_WHEAT MLOlike protein [Triticum aestivum]
A0A453AJ43_AEGTS MLOlike protein [Aegilops tauschii subsp. strangulata]
XP_020161017.1 MLO-like protein 1 [Aegilops tauschii subsp. strangulata]
M8BZU1_AEGTA MLOlike protein [Aegilops tauschii]
M7ZBI3_TRIUA MLOlike protein [Triticum urartu]
XP_037481169.1 MLO-like protein 1 [Triticum dicoccoides]
A0A446KKG5_TRITD MLOlike protein [Triticum turgidum subsp. durum]
A0A446KKH9_TRITD MLOlike protein [Triticum turgidum subsp. durum]
A0A3B6BZF8_WHEAT MLOlike protein [Triticum aestivum]
A0A446LVI6_TRITD MLOlike protein [Triticum turgidum subsp. durum]
A0A446LVJ6_TRITD MLOlike protein [Triticum turgidum subsp. durum]
A0A446LVJ1_TRITD MLOlike protein [Triticum turgidum subsp. durum]
A0A446KKK8_TRITD MLOlike protein [Triticum turgidum subsp. durum]
A0A446LVJ2_TRITD MLOlike protein [Triticum turgidum subsp. durum]
A0A0K9PK40_ZOSMR MLOlike protein [Zostera marina]
A0A0K9P142_ZOSMR MLOlike protein [Zostera marina]
A0A0K9P141_ZOSMR MLOlike protein [Zostera marina]
A0A0K9P395_ZOSMR MLOlike protein [Zostera marina]
XP_031479863.1 MLO-like protein 1 [Nymphaea colorata]
XP_031478364.1 MLO-like protein 1 [Nymphaea colorata]
XP_031477799.1 MLO-like protein 1 [Nymphaea colorata]
XP_031478013.1 MLO-like protein 1 [Nymphaea colorata]
A0A3S4PZ72_9MAGN MLOlike protein [Cinnamomum micranthum f. kanehirae]
A0A443Q113_9MAGN MLOlike protein [Cinnamomum micranthum f. kanehirae]
A0A3S3MD95_9MAGN MLOlike protein [Cinnamomum micranthum f. kanehirae]
XP_006858689.1 MLO-like protein 1 [Amborella trichopoda]
XP_031473921.1 MLO-like protein 1 isoform X2 [Nymphaea colorata]
XP_031473920.1 MLO-like protein 1 isoform X1 [Nymphaea colorata]
XP_031473922.1 MLO-like protein 1 isoform X3 [Nymphaea colorata]
XP_020249875.1 MLO-like protein 1 [Asparagus officinalis]
XP_020249841.1 MLO-like protein 1 [Asparagus officinalis]
XP_020249843.1 MLO-like protein 1 [Asparagus officinalis]
A0A1R3L793_ASPOF MLOlike protein [Asparagus officinalis]
XP_039123881.1 MLO-like protein 1 [Dioscorea cayenensis subsp. rotundata]
XP_010930331.1 MLO-like protein 1 [Elaeis guineensis]
XP_038989561.1 MLO-like protein 1 [Phoenix dactylifera]
M0TQY2_MUSAM MLOlike protein [Musa acuminata subsp. malaccensis]
A0A4S8K4T8_MUSBA MLOlike protein [Musa balbisiana]
A0A2I0BFZ5_9ASPA MLOlike protein [Apostasia shenzhenica]
PKU79990.1 MLO-like protein 1 [Dendrobium catenatum]
XP_020571477.1 MLO-like protein 1 [Phalaenopsis equestris]
XP_020599068.1 MLO-like protein 1 [Phalaenopsis equestris]
PKU67577.1 MLO-like protein 1 [Dendrobium catenatum]
XP_020702206.1 MLO-like protein 1 [Dendrobium catenatum]
XP_019708346.1 MLO-like protein 1 [Elaeis guineensis]
XP_017700218.2 MLO-like protein 1 isoform X1 [Phoenix dactylifera]
XP_026663765.2 MLO-like protein 1 isoform X2 [Phoenix dactylifera]
M0SUS4_MUSAM MLOlike protein [Musa acuminata subsp. malaccensis]
XP_020701353.2 MLO-like protein 1 [Dendrobium catenatum]
A0A2I0AGG8_9ASPA MLOlike protein [Apostasia shenzhenica]
XP_020261883.1 MLO-like protein 1 isoform X1 [Asparagus officinalis]
XP_020261884.1 MLO-like protein 1 isoform X2 [Asparagus officinalis]
XP_010907544.1 LOW QUALITY PROTEIN: MLO-like protein 1 [Elaeis guineensis]
XP_008812868.2 MLO-like protein 1 [Phoenix dactylifera]
A0A2H3ZF52_PHODC MLOlike protein [Phoenix dactylifera]
XP_008788294.2 MLO-like protein 1 [Phoenix dactylifera]
A0A2H3XSW5_PHODC MLOlike protein [Phoenix dactylifera]
XP_010908317.1 MLO-like protein 1 isoform X1 [Elaeis guineensis]
XP_029118193.1 MLO-like protein 1 isoform X2 [Elaeis guineensis]
A0A4S8JCZ4_MUSBA MLOlike protein [Musa balbisiana]
M0TK49_MUSAM MLOlike protein [Musa acuminata subsp. malaccensis]
XP_009399143.1 PREDICTED: MLO-like protein 1 [Musa acuminata subsp. malaccensis]
A0A4S8JSX4_MUSBA MLOlike protein [Musa balbisiana]
XP_039119244.1 MLO-like protein 1 [Dioscorea cayenensis subsp. rotundata]
A0A1D1YNP5_9ARAE MLOlike protein [Anthurium amnicola]
XP_020083790.1 MLO-like protein 1 isoform X2 [Ananas comosus]
XP_020083782.1 MLO-like protein 1 isoform X1 [Ananas comosus]
A0A199VAX3_ANACO MLOlike protein [Ananas comosus]
XP_003564808.1 MLO-like protein 1 [Brachypodium distachyon]
A0A0Q3GIL4_BRADI MLOlike protein [Brachypodium distachyon]
F2ELJ8_HORVV MLOlike protein [Hordeum vulgare subsp. vulgare]
M0X5J7_HORVV MLOlike protein [Hordeum vulgare subsp. vulgare]
A0A287M8G8_HORVV MLOlike protein [Hordeum vulgare subsp. vulgare]
A0A287M8H4_HORVV MLOlike protein [Hordeum vulgare subsp. vulgare]
A0A3B6ERT1_WHEAT MLOlike protein [Triticum aestivum]
XP_037407752.1 MLO-like protein 1 [Triticum dicoccoides]
A0A446NYG1_TRITD MLOlike protein [Triticum turgidum subsp. durum]
M7YUS8_TRIUA MLOlike protein [Triticum urartu]
A0A3B6FTQ0_WHEAT MLOlike protein [Triticum aestivum]
A0A446Q8V7_TRITD MLOlike protein [Triticum turgidum subsp. durum]
A0A077RX58_WHEAT MLOlike protein [Triticum aestivum]
M8CUH4_AEGTA MLOlike protein [Aegilops tauschii]
A0A453G6A2_AEGTS MLOlike protein [Aegilops tauschii subsp. strangulata]
A0A3B6H2W2_WHEAT MLOlike protein [Triticum aestivum]
A0A0D9V8R8_9ORYZ MLOlike protein [Leersia perrieri]
XP_006645146.1 MLO-like protein 1 [Oryza brachyantha]
J3L6K7_ORYBR MLOlike protein [Oryza brachyantha]
A0A0E0JS00_ORYPU MLOlike protein [Oryza punctata]
A0A6G1DXX9_9ORYZ MLOlike protein [Oryza meyeriana var. granulata]
A0A0D3EX76_9ORYZ MLOlike protein [Oryza barthii]
A0A0E0CBB5_9ORYZ MLOlike protein [Oryza meridionalis]
A0A0D9YIE8_9ORYZ MLOlike protein [Oryza glumipatula]
A0A0E0FWS4_ORYNI MLOlike protein [Oryza nivara]
XP_015621746.1 MLO-like protein 1 [Oryza sativa Japonica Group]
A0A0E0N612_ORYRU MLOlike protein [Oryza rufipogon]
A0A1B6Q7F7_SORBI MLOlike protein [Sorghum bicolor]
B4FPL6_MAIZE MLOlike protein [Zea mays]
XP_039812780.1 MLO-like protein 1 isoform X2 [Panicum virgatum]
XP_039812781.1 MLO-like protein 1 isoform X3 [Panicum virgatum]
XP_039812779.1 MLO-like protein 1 isoform X1 [Panicum virgatum]
XP_004970844.1 MLO-like protein 1 [Setaria italica]
A0A2T7DDC0_9POAL MLOlike protein [Panicum hallii var. hallii]
XP_025817608.1 MLO-like protein 1 [Panicum hallii]
A0A2T7DDD9_9POAL MLOlike protein [Panicum hallii var. hallii]
XP_039850294.1 MLO-like protein 1 [Panicum virgatum]
A0A3L6RJR4_PANMI MLOlike protein [Panicum miliaceum]
A0A5J9VMG5_9POAL MLOlike protein [Eragrostis curvula]
A0A1E5WH25_9POAL MLOlike protein 1 [Dichanthelium oligosanthes]
XP_002441107.1 MLO-like protein 1 [Sorghum bicolor]
XP_020395153.1 MLO-like protein 1 isoform X5 [Zea mays]
XP_008649647.1 MLO-like protein 1 isoform X2 [Zea mays]
AQK86025.1 MLO-like protein 1 [Zea mays]
A0A3L6E5K9_MAIZE MLOlike protein [Zea mays]
XP_020395152.1 MLO-like protein 1 isoform X1 [Zea mays]
XP_008649648.1 MLO-like protein 1 isoform X3 [Zea mays]
XP_008649649.1 MLO-like protein 1 isoform X4 [Zea mays]
A0A3L6RC83_PANMI MLOlike protein [Panicum miliaceum]
A0A2T7EDQ8_9POAL MLOlike protein [Panicum hallii var. hallii]
XP_025805508.1 MLO-like protein 1 isoform X1 [Panicum hallii]
XP_025805509.1 MLO-like protein 1 isoform X2 [Panicum hallii]
XP_039800950.1 MLO-like protein 1 isoform X2 [Panicum virgatum]
XP_039800948.1 MLO-like protein 1 isoform X1 [Panicum virgatum]
A0A1E5UY44_9POAL MLOlike protein [Dichanthelium oligosanthes]
XP_004962063.1 MLO-like protein 1 [Setaria italica]
XP_034585638.1 MLO-like protein 1 [Setaria viridis]
XP_021303924.1 MLO-like protein 1 [Sorghum bicolor]
XP_008656279.1 MLO-like protein 1 [Zea mays]
A0A1D6FQ31_MAIZE MLOlike protein [Zea mays]
A0A3B6GJH0_WHEAT MLOlike protein [Triticum aestivum]
A0A446N129_TRITD MLOlike protein [Triticum turgidum subsp. durum]
R7WBC4_AEGTA MLOlike protein [Aegilops tauschii]
A0A3B6E9I0_WHEAT MLOlike protein [Triticum aestivum]
A0A446N130_TRITD MLOlike protein [Triticum turgidum subsp. durum]
A0A446N0Y5_TRITD MLOlike protein [Triticum turgidum subsp. durum]
XP_037403724.1 MLO-like protein 1 isoform X2 [Triticum dicoccoides]
XP_037403723.1 MLO-like protein 1 isoform X1 [Triticum dicoccoides]
XP_037403725.1 MLO-like protein 1 isoform X3 [Triticum dicoccoides]
A0A5J9U7W8_9POAL MLOlike protein [Eragrostis curvula]
A0A452Z4Y0_AEGTS MLOlike protein [Aegilops tauschii subsp. strangulata]
A0A446J3C1_TRITD MLOlike protein [Triticum turgidum subsp. durum]
A0A446J350_TRITD MLOlike protein [Triticum turgidum subsp. durum]
M7YYE6_TRIUA MLOlike protein [Triticum urartu]
A0A446K1U2_TRITD MLOlike protein [Triticum turgidum subsp. durum]
A0A452Z4U6_AEGTS MLOlike protein [Aegilops tauschii subsp. strangulata]
A0A452Z4Y5_AEGTS MLOlike protein [Aegilops tauschii subsp. strangulata]
A0A452Z4W1_AEGTS MLOlike protein [Aegilops tauschii subsp. strangulata]
A0A446J357_TRITD MLOlike protein [Triticum turgidum subsp. durum]
A0A446K1R9_TRITD MLOlike protein [Triticum turgidum subsp. durum]
A0A446K1S4_TRITD MLOlike protein [Triticum turgidum subsp. durum]
M0XMW7_HORVV MLOlike protein [Hordeum vulgare subsp. vulgare]
A0A446K1X0_TRITD MLOlike protein [Triticum turgidum subsp. durum]
A0A452Z4V6_AEGTS MLOlike protein [Aegilops tauschii subsp. strangulata]
A0A452Z4W5_AEGTS MLOlike protein [Aegilops tauschii subsp. strangulata]
A0A3B5Z086_WHEAT MLOlike protein [Triticum aestivum]
M0XMW6_HORVV MLOlike protein [Hordeum vulgare subsp. vulgare]
XP_037470695.1 MLO-like protein 1 [Triticum dicoccoides]
XP_037416834.1 MLO-like protein 1 [Triticum dicoccoides]
A0A3B5Y2V1_WHEAT MLOlike protein [Triticum aestivum]
XP_020194785.1 MLO-like protein 1 [Aegilops tauschii subsp. strangulata]
A0A446J346_TRITD MLOlike protein [Triticum turgidum subsp. durum]
A0A452Z4X5_AEGTS MLOlike protein [Aegilops tauschii subsp. strangulata]
A0A452Z4V3_AEGTS MLOlike protein [Aegilops tauschii subsp. strangulata]
M8C5D7_AEGTA MLOlike protein [Aegilops tauschii]
XP_024314881.1 MLO-like protein 1 isoform X2 [Brachypodium distachyon]
XP_003568437.1 MLO-like protein 1 isoform X1 [Brachypodium distachyon]
I1HJC9_BRADI MLOlike protein [Brachypodium distachyon]
A0A0D9WGL0_9ORYZ MLOlike protein [Leersia perrieri]
A0A0D9WGK9_9ORYZ MLOlike protein [Leersia perrieri]
A0A6G1EE46_9ORYZ MLOlike protein [Oryza meyeriana var. granulata]
XP_006655330.1 MLO-like protein 1 [Oryza brachyantha]
A0A0E0DRG4_9ORYZ MLOlike protein [Oryza meridionalis]
A0A0E0HEK0_ORYNI MLOlike protein [Oryza nivara]
A2Y4R2_ORYSI MLOlike protein [Oryza sativa subsp. indica]
B9FPM9_ORYSJ MLOlike protein [Oryza sativa subsp. japonica]
A0A0E0PML1_ORYRU MLOlike protein [Oryza rufipogon]
A0A0D9ZZ95_9ORYZ MLOlike protein [Oryza glumipatula]
I1PVP7_ORYGL MLOlike protein [Oryza glaberrima]
A0A0D3G7Q1_9ORYZ MLOlike protein [Oryza barthii]
A0A0E0L2L6_ORYPU MLOlike protein [Oryza punctata]
A0A0E0L2L9_ORYPU MLOlike protein [Oryza punctata]
A0A0E0L2L8_ORYPU MLOlike protein [Oryza punctata]
A0A0E0L2L7_ORYPU MLOlike protein [Oryza punctata]
XP_021303503.1 MLO-like protein 1 isoform X1 [Sorghum bicolor]
XP_021303504.1 MLO-like protein 1 isoform X2 [Sorghum bicolor]
A0A1D6M4J0_MAIZE MLOlike protein [Zea mays]
ACG43194.1 MLO-like protein 1 [Zea mays]
A0A1D6M4I8_MAIZE MLOlike protein [Zea mays]
A0A368QI82_SETIT MLOlike protein [Setaria italica]
A0A4U6VCR8_SETVI MLOlike protein [Setaria viridis]
XP_034588350.1 MLO-like protein 1 [Setaria viridis]
XP_004962062.1 MLO-like protein 1 [Setaria italica]
K3Z6B2_SETIT MLOlike protein [Setaria italica]
XP_039838301.1 MLO-like protein 1 [Panicum virgatum]
A0A3L6T1H7_PANMI MLOlike protein [Panicum miliaceum]
A0A2T7EDQ1_9POAL MLOlike protein [Panicum hallii var. hallii]
A0A3L6R5W0_PANMI MLOlike protein [Panicum miliaceum]
XP_025807269.1 MLO-like protein 1 isoform X1 [Panicum hallii]
XP_025807271.1 MLO-like protein 1 isoform X2 [Panicum hallii]
XP_010559056.2 PREDICTED: MLO-like protein 15 isoform X1 [Tarenaya hassleriana]
XP_010559057.2 PREDICTED: MLO-like protein 15 isoform X2 [Tarenaya hassleriana]
A0A5S9X6U5_ARATH MLOlike protein [Arabidopsis thaliana]
A0A654F6Y8_ARATH MLOlike protein [Arabidopsis thaliana]
O80580.1 MLO-like protein 15 [Arabidopsis thaliana]
A0A178VQX0_ARATH MLOlike protein [Arabidopsis thaliana]
XP_020884276.1 MLO-like protein 15 [Arabidopsis lyrata subsp. lyrata]
XP_023640468.1 MLO-like protein 15 [Capsella rubella]
R0HTS9_9BRAS MLOlike protein [Capsella rubella]
XP_010506316.1 PREDICTED: MLO-like protein 15 [Camelina sativa]
XP_010517996.1 PREDICTED: MLO-like protein 15 isoform X1 [Camelina sativa]
XP_010517997.1 PREDICTED: MLO-like protein 15 isoform X2 [Camelina sativa]
A0A565BPQ1_9BRAS MLOlike protein [Arabis nemorensis]
A0A6D2KSV1_9BRAS MLOlike protein [Microthlaspi erraticum]
A0A1J3G1D8_NOCCA MLOlike protein [Noccaea caerulescens]
A0A087H527_ARAAL MLOlike protein [Arabis alpina]
XP_006397586.1 MLO-like protein 15 [Eutrema salsugineum]
A0A565BP19_9BRAS MLOlike protein [Arabis nemorensis]
XP_018481254.1 PREDICTED: MLO-like protein 15 [Raphanus sativus]
XP_009142246.1 MLO-like protein 15 isoform X1 [Brassica rapa]
XP_013691131.1 MLO-like protein 15 [Brassica napus]
A0A078GFL6_BRANA MLOlike protein [Brassica napus]
A0A3N6RHC7_BRACR MLOlike protein [Brassica cretica]
A0A0D3C669_BRAOL MLOlike protein [Brassica oleracea var. oleracea]
XP_006478540.1 MLO-like protein 1 [Citrus sinensis]
XP_006441978.2 MLO-like protein 1 [Citrus clementina]
XP_020422884.1 MLO-like protein 1 isoform X1 [Prunus persica]
XP_034220158.1 MLO-like protein 1 isoform X1 [Prunus dulcis]
A0A6J5V6A7_PRUAR MLOlike protein [Prunus armeniaca]
A0A4Y1RL65_PRUDU MLOlike protein [Prunus dulcis]
XP_021800019.1 MLO-like protein 1 [Prunus avium]
XP_021833990.1 MLO-like protein 1 isoform X3 [Prunus avium]
XP_021833987.1 MLO-like protein 1 isoform X1 [Prunus avium]
XP_021833988.1 MLO-like protein 1 isoform X2 [Prunus avium]
XP_021833991.1 MLO-like protein 1 isoform X4 [Prunus avium]
XP_010251441.1 PREDICTED: MLO-like protein 1 isoform X3 [Nelumbo nucifera]
XP_010251437.1 PREDICTED: MLO-like protein 1 isoform X1 [Nelumbo nucifera]
XP_010251439.1 PREDICTED: MLO-like protein 1 isoform X2 [Nelumbo nucifera]
A0A2Z7BU61_9LAMI MLOlike protein [Dorcoceras hygrometricum]
XP_012839021.1 PREDICTED: MLO-like protein 1 [Erythranthe guttata]
XP_012855464.1 PREDICTED: MLO-like protein 1 [Erythranthe guttata]
A0A022R8C4_ERYGU MLOlike protein [Erythranthe guttata]
XP_022874919.1 MLO-like protein 1 [Olea europaea var. sylvestris]
XP_011085086.1 MLO-like protein 1 [Sesamum indicum]
XP_012846918.1 PREDICTED: MLO-like protein 1 [Erythranthe guttata]
A0A022QP77_ERYGU MLOlike protein [Erythranthe guttata]
XP_022849198.1 MLO-like protein 1 [Olea europaea var. sylvestris]
XP_042008354.1 MLO-like protein 1 [Salvia splendens]
XP_042043538.1 MLO-like protein 1 [Salvia splendens]
XP_042005130.1 MLO-like protein 1 isoform X1 [Salvia splendens]
A0A4D8Y822_SALSN MLOlike protein [Salvia splendens]
A0A4D8YDD2_SALSN MLOlike protein [Salvia splendens]
XP_027164683.1 MLO-like protein 1 [Coffea eugenioides]
A0A6P6WRJ1_COFAR MLOlike protein 1 [Coffea arabica]
XP_027118089.1 MLO-like protein 1 [Coffea arabica]
A0A068VES9_COFCA MLOlike protein [Coffea canephora]
XP_019161684.1 PREDICTED: MLO-like protein 1 [Ipomoea nil]
XP_031093293.1 MLO-like protein 1 [Ipomoea triloba]
A0A1C9A1E6_SOLLC MLOlike protein [Solanum lycopersicum]
A0A6N2B5C6_SOLCI MLOlike protein [Solanum chilense]
A0A1C9A1F0_SOLLC MLOlike protein [Solanum lycopersicum]
A0A3Q7HJ89_SOLLC MLOlike protein [Solanum lycopersicum]
A0A1C9A1D4_SOLLC MLOlike protein [Solanum lycopersicum]
A0A2G2W572_CAPBA MLOlike protein [Capsicum baccatum]
A0A2G3BRD4_CAPCH MLOlike protein [Capsicum chinense]
A0A2G2YWE6_CAPAN MLOlike protein [Capsicum annuum]
A0A0V0IB97_SOLCH MLOlike protein [Solanum chacoense]
M1B2N2_SOLTU MLOlike protein [Solanum tuberosum]
M1B2N1_SOLTU MLOlike protein [Solanum tuberosum]
XP_016449494.1 PREDICTED: MLO-like protein 1 [Nicotiana tabacum]
XP_019254465.1 PREDICTED: MLO-like protein 1 [Nicotiana attenuata]
A0A1S4BTW7_TOBAC MLOlike protein [Nicotiana tabacum]
A0A1S4BTW2_TOBAC MLOlike protein [Nicotiana tabacum]
XP_007020280.2 PREDICTED: MLO-like protein 1 [Theobroma cacao]
A0A061FJH9_THECC MLOlike protein [Theobroma cacao]
XP_021300056.1 MLO-like protein 1 isoform X1 [Herrania umbratica]
XP_021300057.1 MLO-like protein 1 isoform X2 [Herrania umbratica]
A0A1R3H9C7_COCAP MLOlike protein [Corchorus capsularis]
A0A1R3G6Z6_9ROSI MLOlike protein [Corchorus olitorius]
KAE8708033.1 MLO-like protein 13 [Hibiscus syriacus]
A0A6A2YVR6_HIBSY MLOlike protein [Hibiscus syriacus]
XP_022772397.1 MLO-like protein 1 [Durio zibethinus]
XP_022718216.1 MLO-like protein 1 isoform X1 [Durio zibethinus]
XP_022718217.1 MLO-like protein 1 isoform X2 [Durio zibethinus]
XP_017632957.1 PREDICTED: MLO-like protein 1 [Gossypium arboreum]
A0A0B0PHE0_GOSAR MLOlike protein [Gossypium arboreum]
A0A2P5XYH6_GOSBA MLOlike protein [Gossypium barbadense]
A0A5D2RE65_GOSTO MLOlike protein [Gossypium tomentosum]
A0A5D3A6J8_GOSMU MLOlike protein [Gossypium mustelinum]
XP_016742155.2 MLO-like protein 1 [Gossypium hirsutum]
A0A1U8NTH4_GOSHI MLOlike protein [Gossypium hirsutum]
XP_012482344.1 PREDICTED: MLO-like protein 1 [Gossypium raimondii]
A0A5B6WWF7_9ROSI MLOlike protein [Gossypium australe]
A0A1U8JYL9_GOSHI MLOlike protein [Gossypium hirsutum]
A0A5D2VU98_GOSMU MLOlike protein [Gossypium mustelinum]
A0A5D2DAD5_GOSDA MLOlike protein [Gossypium darwinii]
XP_016693838.2 MLO-like protein 1 isoform X1 [Gossypium hirsutum]
A0A0D2PP70_GOSRA MLOlike protein [Gossypium raimondii]
A0A1U8JZW2_GOSHI MLOlike protein [Gossypium hirsutum]
XP_016693839.2 MLO-like protein 1 isoform X2 [Gossypium hirsutum]
A0A5J5S9Q1_GOSBA MLOlike protein [Gossypium barbadense]
XP_021752618.1 MLO-like protein 1 [Chenopodium quinoa]
XP_021855641.1 MLO-like protein 1 [Spinacia oleracea]
XP_024180424.1 MLO-like protein 1 [Rosa chinensis]
A0A3S7L8B2_ROSGI MLOlike protein [Rosa gigantea]
XP_011460878.1 PREDICTED: MLO-like protein 1 isoform X2 [Fragaria vesca subsp. vesca]
XP_004294225.1 PREDICTED: MLO-like protein 15 isoform X1 [Fragaria vesca subsp. vesca]
XP_041000828.1 MLO-like protein 1 [Juglans microcarpa x Juglans regia]
A0A2I4G616_JUGRE MLOlike protein [Juglans regia]
XP_035548544.1 MLO-like protein 1 isoform X1 [Juglans regia]
XP_035548545.1 MLO-like protein 1 isoform X2 [Juglans regia]
XP_035548543.1 MLO-like protein 1 [Juglans regia]
XP_041013721.1 MLO-like protein 1 isoform X1 [Juglans microcarpa x Juglans regia]
XP_041013729.1 MLO-like protein 1 isoform X2 [Juglans microcarpa x Juglans regia]
XP_041013736.1 MLO-like protein 1 isoform X3 [Juglans microcarpa x Juglans regia]
XP_041013744.1 MLO-like protein 1 isoform X4 [Juglans microcarpa x Juglans regia]
A0A5C7IK87_9ROSI MLOlike protein [Acer yangbiense]
A0A5C7IUT1_9ROSI MLOlike protein [Acer yangbiense]
XP_006441977.1 MLO-like protein 1 [Citrus clementina]
XP_006478504.1 MLO-like protein 1 [Citrus sinensis]
XP_031278832.1 MLO-like protein 1 isoform X2 [Pistacia vera]
XP_031287186.1 MLO-like protein 1 isoform X2 [Pistacia vera]
XP_031278831.1 MLO-like protein 1 isoform X1 [Pistacia vera]
XP_031287185.1 MLO-like protein 1 isoform X1 [Pistacia vera]
XP_038711946.1 MLO-like protein 1 [Tripterygium wilfordii]
XP_002533335.2 LOW QUALITY PROTEIN: MLO-like protein 1 [Ricinus communis]
XP_012081938.1 MLO-like protein 1 isoform X1 [Jatropha curcas]
XP_020538057.1 MLO-like protein 1 isoform X2 [Jatropha curcas]
XP_021620687.1 MLO-like protein 1 [Manihot esculenta]
XP_021669258.1 MLO-like protein 1 isoform X1 [Hevea brasiliensis]
XP_021669259.1 MLO-like protein 1 isoform X2 [Hevea brasiliensis]
XP_021612160.1 MLO-like protein 1 [Manihot esculenta]
A0A1S6Y2I9_HEVBR MLOlike protein [Hevea brasiliensis]
XP_021662470.1 MLO-like protein 1 [Hevea brasiliensis]
A0A6A6NK53_HEVBR MLOlike protein [Hevea brasiliensis]
A0A4U5QYV7_POPAL MLOlike protein [Populus alba]
XP_011005242.1 PREDICTED: MLO-like protein 1 [Populus euphratica]
A0A5N5M0E0_9ROSI MLOlike protein [Salix brachista]
XP_024460802.1 MLO-like protein 1 isoform X3 [Populus trichocarpa]
XP_024460801.1 MLO-like protein 1 isoform X2 [Populus trichocarpa]
XP_024460800.1 MLO-like protein 1 isoform X1 [Populus trichocarpa]
A0A6M2F4H8_9ROSI MLOlike protein [Populus davidiana]
XP_034924118.1 MLO-like protein 1 [Populus alba]
XP_011014744.1 PREDICTED: MLO-like protein 1 [Populus euphratica]
XP_034924116.1 MLO-like protein 1 isoform X1 [Populus alba]
XP_034924117.1 MLO-like protein 1 isoform X2 [Populus alba]
A0A2K1X194_POPTR MLOlike protein [Populus trichocarpa]
XP_006372313.2 MLO-like protein 1 [Populus trichocarpa]
A9PB98_POPTR MLOlike protein [Populus trichocarpa]
A0A2K1X198_POPTR MLOlike protein [Populus trichocarpa]
A0A6N2LM87_SALVM MLOlike protein [Salix viminalis]
A0A6N2KDR8_SALVM MLOlike protein [Salix viminalis]
XP_031287182.1 MLO-like protein 1 [Pistacia vera]
XP_006478537.1 MLO-like protein 1 [Citrus sinensis]
V4VQI4_9ROSI MLOlike protein [Citrus clementina]
XP_021906880.1 LOW QUALITY PROTEIN: MLO-like protein 1 [Carica papaya]
XP_007026460.2 PREDICTED: MLO-like protein 1 [Theobroma cacao]
A0A061ERF5_THECC MLOlike protein [Theobroma cacao]
XP_030455961.1 MLO-like protein 15 [Syzygium oleosum]
XP_039158814.1 MLO-like protein 1 [Eucalyptus grandis]
XP_030528208.1 MLO-like protein 15 isoform X1 [Rhodamnia argentea]
XP_030528209.1 MLO-like protein 15 isoform X2 [Rhodamnia argentea]
XP_039158817.1 MLO-like protein 1 [Eucalyptus grandis]
XP_039172021.1 MLO-like protein 15 [Eucalyptus grandis]
XP_039158810.1 MLO-like protein 15 [Eucalyptus grandis]
XP_039166506.1 MLO-like protein 1 [Eucalyptus grandis]
XP_030500730.1 MLO-like protein 1 [Cannabis sativa]
XP_034685212.1 MLO-like protein 1 [Vitis riparia]
A0A1W5VNU9_9ROSI MLOlike protein [Vitis flexuosa]
C6EWE8_VITVI MLOlike protein [Vitis vinifera]
B0LQT3_VITVI MLOlike protein [Vitis vinifera]
A0A438GA05_VITVI MLOlike protein [Vitis vinifera]
XP_031381967.1 MLO-like protein 1 [Punica granatum]
A0A2I0LD76_PUNGR MLOlike protein [Punica granatum]
A0A218W4N1_PUNGR MLOlike protein [Punica granatum]
XP_030536628.1 MLO-like protein 1 [Rhodamnia argentea]
XP_030460002.1 MLO-like protein 1 isoform X1 [Syzygium oleosum]
XP_030460008.1 MLO-like protein 1 isoform X2 [Syzygium oleosum]
XP_018730303.2 MLO-like protein 1 [Eucalyptus grandis]
XP_010069191.2 MLO-like protein 1 [Eucalyptus grandis]
A0A059AVM3_EUCGR MLOlike protein [Eucalyptus grandis]
A0A1Q3BGQ1_CEPFO MLOlike protein [Cephalotus follicularis]
XP_015867941.1 MLO-like protein 1 [Ziziphus jujuba]
A0A540LB10_MALBA MLOlike protein [Malus baccata]
XP_009366270.1 PREDICTED: MLO-like protein 1 [Pyrus x bretschneideri]
A0A498KDS9_MALDO MLOlike protein [Malus domestica]
A0A251NI10_PRUPE MLOlike protein [Prunus persica]
XP_008243092.1 PREDICTED: MLO-like protein 1 [Prunus mume]
A0A6J5Y446_PRUAR MLOlike protein [Prunus armeniaca]
XP_021814123.1 MLO-like protein 15 [Prunus avium]
XP_034224395.1 MLO-like protein 1 [Prunus dulcis]
A0A6J5VSR3_PRUAR MLOlike protein [Prunus armeniaca]
XP_007203635.1 MLO-like protein 1 [Prunus persica]
A0A5B7BRG2_DAVIN MLOlike protein [Davidia involucrata]
A0A5J5APG6_9ASTE MLOlike protein [Nyssa sinensis]
A0A5N6R2E5_9ROSI MLOlike protein [Carpinus fangiana]
XP_023919515.1 MLO-like protein 1 [Quercus suber]
XP_030940496.1 MLO-like protein 1 isoform X1 [Quercus lobata]
XP_030940497.1 MLO-like protein 1 isoform X2 [Quercus lobata]
XP_030940491.1 MLO-like protein 1 [Quercus lobata]
XP_030940492.1 MLO-like protein 1 [Quercus lobata]
XP_030940490.1 MLO-like protein 1 [Quercus lobata]
A0A2N9IJZ7_FAGSY MLOlike protein [Fagus sylvatica]
XP_030940493.1 MLO-like protein 1 isoform X1 [Quercus lobata]
XP_030940495.1 MLO-like protein 1 isoform X3 [Quercus lobata]
XP_030940494.1 MLO-like protein 1 isoform X2 [Quercus lobata]
XP_028763093.1 MLO-like protein 1 [Prosopis alba]
S8E052_9LAMI MLOlike protein [Genlisea aurea]
XP_011469571.1 PREDICTED: MLO-like protein 1 [Fragaria vesca subsp. vesca]
XP_024177950.1 MLO-like protein 1 [Rosa chinensis]
XP_021813116.1 MLO-like protein 1 [Prunus avium]
A0A4Y1QZA9_PRUDU MLOlike protein [Prunus dulcis]
XP_034204764.1 MLO-like protein 1 [Prunus dulcis]
M5WZ88_PRUPE MLOlike protein [Prunus persica]
XP_008232216.1 PREDICTED: MLO-like protein 1 [Prunus mume]
A0A6J5WH61_PRUAR MLOlike protein [Prunus armeniaca]
A0A5N5EX53_9ROSA MLOlike protein [Pyrus ussuriensis x Pyrus communis]
XP_009361360.1 PREDICTED: MLO-like protein 1 [Pyrus x bretschneideri]
A0A498JGP5_MALDO MLOlike protein [Malus domestica]
XP_028961303.1 MLO-like protein 1 [Malus domestica]
A0A540NDC7_MALBA MLOlike protein [Malus baccata]
A0A540NH76_MALBA MLOlike protein [Malus baccata]
XP_009376309.1 PREDICTED: MLO-like protein 1 [Pyrus x bretschneideri]
A0A5N5HJI1_9ROSA MLOlike protein [Pyrus ussuriensis x Pyrus communis]
XP_008345009.2 MLO-like protein 1 isoform X2 [Malus domestica]
XP_008344996.2 MLO-like protein 1 isoform X1 [Malus domestica]
A0A498KG65_MALDO MLOlike protein [Malus domestica]
XP_021842834.1 MLO-like protein 1 [Spinacia oleracea]
XP_021762740.1 MLO-like protein 1 [Chenopodium quinoa]
XP_021764421.1 MLO-like protein 1 [Chenopodium quinoa]
XP_029145134.1 MLO-like protein 1 [Arachis hypogaea]
XP_020967198.1 MLO-like protein 1 [Arachis ipaensis]
XP_025678066.1 MLO-like protein 1 [Arachis hypogaea]
XP_019463501.1 PREDICTED: MLO-like protein 1 [Lupinus angustifolius]
A0A6A5MQR9_LUPAL MLOlike protein [Lupinus albus]
A0A6A4QAA9_LUPAL MLOlike protein [Lupinus albus]
XP_004510198.1 MLO-like protein 1 [Cicer arietinum]
G7ZWP9_MEDTR MLOlike protein [Medicago truncatula]
A0A396GGX6_MEDTR MLOlike protein [Medicago truncatula]
A0A072TLG6_MEDTR MLOlike protein [Medicago truncatula]
A0A444XDX8_ARAHY MLOlike protein [Arachis hypogaea]
XP_025677222.1 MLO-like protein 1 [Arachis hypogaea]
A0A444XEI4_ARAHY MLOlike protein [Arachis hypogaea]
XP_025636746.1 MLO-like protein 1 [Arachis hypogaea]
XP_015947724.1 MLO-like protein 1 [Arachis duranensis]
A0A444XDW6_ARAHY MLOlike protein [Arachis hypogaea]
A0A371FUE8_MUCPR MLOlike protein [Mucuna pruriens]
XP_027335625.1 MLO-like protein 1 [Abrus precatorius]
A0A151QQA1_CAJCA MLOlike protein [Cajanus cajan]
XP_003547751.1 MLO-like protein 1 [Glycine max]
XP_028208084.1 MLO-like protein 1 isoform X1 [Glycine soja]
A0A0R0KGQ4_SOYBN MLOlike protein [Glycine max]
XP_003520359.1 MLO-like protein 1 [Glycine max]
RZC19876.1 MLO-like protein 1 isoform B [Glycine soja]
XP_027908327.1 MLO-like protein 1 [Vigna unguiculata]
V7ANW7_PHAVU MLOlike protein [Phaseolus vulgaris]
XP_027907956.1 MLO-like protein 1 [Vigna unguiculata]
XP_017441648.1 PREDICTED: MLO-like protein 1 isoform X2 [Vigna angularis]
XP_017441647.1 PREDICTED: MLO-like protein 1 isoform X1 [Vigna angularis]
A0A5J6VMB4_VIGRA MLOlike protein [Vigna radiata]
XP_014516020.1 MLO-like protein 1 [Vigna radiata var. radiata]
A0A5J6VPT4_VIGRA MLOlike protein [Vigna radiata]
XP_028755650.1 MLO-like protein 1 isoform X1 [Prosopis alba]
XP_028751257.1 MLO-like protein 1 [Prosopis alba]
XP_028763055.1 MLO-like protein 1 [Prosopis alba]
A0A6A5LUV5_LUPAL MLOlike protein [Lupinus albus]
XP_019438245.1 PREDICTED: MLO-like protein 1 isoform X1 [Lupinus angustifolius]
XP_019438246.1 PREDICTED: MLO-like protein 1 isoform X2 [Lupinus angustifolius]
XP_004500713.1 MLO-like protein 1 [Cicer arietinum]
XP_003604071.1 MLO-like protein 1 [Medicago truncatula]
A0A2Z6NPX7_TRISU MLOlike protein [Trifolium subterraneum]
XP_015934128.1 MLO-like protein 1 isoform X1 [Arachis duranensis]
XP_016166390.1 MLO-like protein 1 isoform X1 [Arachis ipaensis]
XP_025612521.1 MLO-like protein 1 isoform X1 [Arachis hypogaea]
XP_025612522.1 MLO-like protein 1 isoform X2 [Arachis hypogaea]
XP_020984207.1 MLO-like protein 1 isoform X2 [Arachis duranensis]
XP_020961533.1 MLO-like protein 1 isoform X2 [Arachis ipaensis]
A0A445CEB4_ARAHY MLOlike protein [Arachis hypogaea]
A0A445CEC0_ARAHY MLOlike protein [Arachis hypogaea]
XP_027354076.1 MLO-like protein 1 isoform X1 [Abrus precatorius]
XP_027354077.1 MLO-like protein 1 isoform X2 [Abrus precatorius]
XP_025612523.1 MLO-like protein 1 isoform X3 [Arachis hypogaea]
XP_025612524.1 MLO-like protein 1 isoform X4 [Arachis hypogaea]
KYP53573.1 MLO-like protein 1 [Cajanus cajan]
XP_003527594.1 MLO-like protein 1 [Glycine max]
RZC05091.1 MLO-like protein 1 [Glycine soja]
XP_003522288.1 MLO-like protein 1 [Glycine max]
RZC14319.1 MLO-like protein 1 isoform B [Glycine soja]
V7AYK0_PHAVU MLOlike protein [Phaseolus vulgaris]
XP_014502076.1 MLO-like protein 1 [Vigna radiata var. radiata]
XP_017422357.1 PREDICTED: MLO-like protein 1 [Vigna angularis]
XP_027904814.1 MLO-like protein 1 [Vigna unguiculata]
A0A0L9UHY4_PHAAN MLOlike protein [Phaseolus angularis]
A0A4D6NSW8_VIGUN MLOlike protein [Vigna unguiculata]
XP_031112183.1 MLO-like protein 1 [Ipomoea triloba]
A0A484MCV6_9ASTE MLOlike protein [Cuscuta campestris]
A0A328D8U2_9ASTE MLOlike protein [Cuscuta australis]
A0A484NHP6_9ASTE MLOlike protein [Cuscuta campestris]
XP_024981001.1 MLO-like protein 1 [Cynara cardunculus var. scolymus]
XP_023760033.1 MLO-like protein 1 [Lactuca sativa]
A0A2J6LLY5_LACSA MLOlike protein [Lactuca sativa]
A0A2U1M137_ARTAN MLOlike protein [Artemisia annua]
A0A2U1L8D3_ARTAN MLOlike protein [Artemisia annua]
XP_021975212.1 MLO-like protein 1 [Helianthus annuus]
A0A5N6PDX8_9ASTR MLOlike protein [Mikania micrantha]
A0A5N6N9Z6_9ASTR MLOlike protein [Mikania micrantha]
XP_035831435.1 MLO-like protein 1 [Helianthus annuus]
A0A251TCS2_HELAN MLOlike protein [Helianthus annuus]
XP_023731054.1 MLO-like protein 1 [Lactuca sativa]
XP_035830885.1 MLO-like protein 1 isoform X1 [Helianthus annuus]
XP_035831031.1 MLO-like protein 1 isoform X2 [Helianthus annuus]
XP_021975211.1 MLO-like protein 1 [Helianthus annuus]
A0A5N6LBL4_9ASTR MLOlike protein [Mikania micrantha]
A0A5N6M736_9ASTR MLOlike protein [Mikania micrantha]
A0A251VN29_HELAN MLOlike protein [Helianthus annuus]
XP_023731005.1 MLO-like protein 1 [Lactuca sativa]
A0A2J6KLU0_LACSA MLOlike protein [Lactuca sativa]
A0A2U1QB50_ARTAN MLOlike protein [Artemisia annua]
A0A2U1KKK8_ARTAN MLOlike protein [Artemisia annua]
A0A5N6LBL7_9ASTR MLOlike protein [Mikania micrantha]
A0A5N6M6P2_9ASTR MLOlike protein [Mikania micrantha]
XP_024975261.1 MLO-like protein 1 isoform X1 [Cynara cardunculus var. scolymus]
XP_024975262.1 MLO-like protein 1 isoform X2 [Cynara cardunculus var. scolymus]
XP_017240372.1 PREDICTED: MLO-like protein 1 [Daucus carota subsp. sativus]
A0A166CJ02_DAUCS MLOlike protein [Daucus carota subsp. sativus]
XP_017254095.1 PREDICTED: MLO-like protein 1 [Daucus carota subsp. sativus]
A0A5A7RB11_STRAF MLOlike protein [Striga asiatica]
A0A164Z5C9_DAUCS MLOlike protein [Daucus carota subsp. sativus]
XP_016435785.1 PREDICTED: MLO-like protein 1 isoform X2 [Nicotiana tabacum]
XP_016435784.1 PREDICTED: MLO-like protein 1 isoform X1 [Nicotiana tabacum]
XP_019259549.1 PREDICTED: MLO-like protein 1 [Nicotiana attenuata]
XP_016445575.1 PREDICTED: MLO-like protein 1 isoform X1 [Nicotiana tabacum]
XP_016445576.1 PREDICTED: MLO-like protein 1 isoform X2 [Nicotiana tabacum]
A0A1U8H060_CAPAN MLOlike protein [Capsicum annuum]
A0A2G2WN32_CAPBA MLOlike protein [Capsicum baccatum]
A0A2G2ZEB2_CAPAN MLOlike protein [Capsicum annuum]
A0A2G3CBW2_CAPCH MLOlike protein [Capsicum chinense]
A0A1U8H026_CAPAN MLOlike protein [Capsicum annuum]
A0A0V0IIH2_SOLCH MLOlike protein [Solanum chacoense]
M1CN87_SOLTU MLOlike protein [Solanum tuberosum]
XP_006366803.2 PREDICTED: MLO-like protein 1 [Solanum tuberosum]
M1CN86_SOLTU MLOlike protein [Solanum tuberosum]
A0A6N2C8Y7_SOLCI MLOlike protein [Solanum chilense]
XP_015078862.1 MLO-like protein 1 [Solanum pennellii]
XP_004242449.1 MLO-like protein 1 isoform X1 [Solanum lycopersicum]
XP_019069984.1 MLO-like protein 1 isoform X2 [Solanum lycopersicum]
A0A1C9A1F8_SOLLC MLOlike protein [Solanum lycopersicum]
A0A2Z7BQN4_9LAMI MLOlike protein [Dorcoceras hygrometricum]
XP_022847099.1 MLO-like protein 1 [Olea europaea var. sylvestris]
XP_019188503.1 PREDICTED: MLO-like protein 1 [Ipomoea nil]
XP_031123017.1 MLO-like protein 1 [Ipomoea triloba]
A0A484N5V8_9ASTE MLOlike protein [Cuscuta campestris]
A0A484LJS9_9ASTE MLOlike protein [Cuscuta campestris]
A0A328DQD9_9ASTE MLOlike protein [Cuscuta australis]
XP_019258079.1 PREDICTED: MLO-like protein 1 [Nicotiana attenuata]
XP_016436288.1 PREDICTED: MLO-like protein 1 [Nicotiana tabacum]
XP_016496806.1 PREDICTED: MLO-like protein 1 [Nicotiana tabacum]
XP_018632264.1 MLO-like protein 1 [Nicotiana tomentosiformis]
XP_015088704.1 LOW QUALITY PROTEIN: MLO-like protein 1 [Solanum pennellii]
XP_006344359.1 PREDICTED: MLO-like protein 1 [Solanum tuberosum]
A0A2G2V1P8_CAPBA MLOlike protein [Capsicum baccatum]
XP_016541162.1 PREDICTED: MLO-like protein 1 isoform X2 [Capsicum annuum]
XP_016541156.1 PREDICTED: MLO-like protein 1 isoform X1 [Capsicum annuum]
A0A2G3BL06_CAPCH MLOlike protein [Capsicum chinense]
S8E965_9LAMI MLOlike protein [Genlisea aurea]
XP_042015381.1 MLO-like protein 1 [Salvia splendens]
A0A4D8YQ39_SALSN MLOlike protein [Salvia splendens]
XP_042015093.1 MLO-like protein 1 [Salvia splendens]
A0A4D9A7V9_SALSN MLOlike protein [Salvia splendens]
XP_012838072.1 PREDICTED: MLO-like protein 1 [Erythranthe guttata]
XP_027158574.1 MLO-like protein 1 [Coffea eugenioides]
XP_027091859.1 MLO-like protein 1 [Coffea arabica]
XP_027113041.1 MLO-like protein 1 [Coffea arabica]
A0A068U667_COFCA MLOlike protein [Coffea canephora]
A0A2G9HAV7_9LAMI MLOlike protein [Handroanthus impetiginosus]
XP_011089565.1 MLO-like protein 1 [Sesamum indicum]
XP_022875162.1 MLO-like protein 1 isoform X1 [Olea europaea var. sylvestris]
XP_022875164.1 MLO-like protein 1 isoform X3 [Olea europaea var. sylvestris]
XP_022875163.1 MLO-like protein 1 isoform X2 [Olea europaea var. sylvestris]
XP_022875165.1 MLO-like protein 1 isoform X4 [Olea europaea var. sylvestris]
XP_026382248.1 MLO-like protein 1 [Papaver somniferum]
XP_026379543.1 MLO-like protein 1 [Papaver somniferum]
XP_026440223.1 MLO-like protein 1 [Papaver somniferum]
A0A200R8F2_9MAGN MLOlike protein [Macleaya cordata]
XP_026424023.1 MLO-like protein 1 [Papaver somniferum]
XP_026424030.1 MLO-like protein 1 [Papaver somniferum]
A0A1R3HHW5_COCAP MLOlike protein [Corchorus capsularis]
A0A1R3GKY6_9ROSI MLOlike protein [Corchorus olitorius]
KAE8699240.1 MLO-like protein 15 [Hibiscus syriacus]
XP_039006152.1 MLO-like protein 1 [Hibiscus syriacus]
KAE8721435.1 MLO-like protein 1 [Hibiscus syriacus]
XP_039063444.1 MLO-like protein 1 [Hibiscus syriacus]
KAE8721406.1 MLO-like protein 13 [Hibiscus syriacus]
XP_039063488.1 MLO-like protein 1 [Hibiscus syriacus]
XP_012487949.1 PREDICTED: MLO-like protein 1 [Gossypium raimondii]
A0A1U8JWF3_GOSHI MLOlike protein [Gossypium hirsutum]
XP_040960133.1 MLO-like protein 1 isoform X2 [Gossypium hirsutum]
XP_040960132.1 MLO-like protein 1 isoform X1 [Gossypium hirsutum]
XP_040960134.1 MLO-like protein 1 isoform X3 [Gossypium hirsutum]
A0A0D2SJK4_GOSRA MLOlike protein [Gossypium raimondii]
A0A5B6VVF2_9ROSI MLOlike protein [Gossypium australe]
A0A5D2EQI9_GOSDA MLOlike protein [Gossypium darwinii]
A0A2P5YPE5_GOSBA MLOlike protein [Gossypium barbadense]
A0A5J5TX59_GOSBA MLOlike protein [Gossypium barbadense]
A0A5D2XBI1_GOSMU MLOlike protein [Gossypium mustelinum]
A0A5D2NG13_GOSTO MLOlike protein [Gossypium tomentosum]
A0A6A2XTR2_HIBSY MLOlike protein [Hibiscus syriacus]
XP_039063529.1 MLO-like protein 1 [Hibiscus syriacus]
KAE8721378.1 MLO-like protein 15 [Hibiscus syriacus]
A0A6A2XPB4_HIBSY MLOlike protein [Hibiscus syriacus]
A0A6A3CWL9_HIBSY MLOlike protein [Hibiscus syriacus]
KAE8707878.1 MLO-like protein 1 [Hibiscus syriacus]
XP_038996721.1 MLO-like protein 1 [Hibiscus syriacus]
XP_022719937.1 MLO-like protein 1 isoform X3 [Durio zibethinus]
XP_022719936.1 MLO-like protein 1 isoform X2 [Durio zibethinus]
XP_022719935.1 MLO-like protein 1 isoform X1 [Durio zibethinus]
XP_022743467.1 MLO-like protein 1 [Durio zibethinus]
XP_021282490.1 MLO-like protein 1 [Herrania umbratica]
XP_017977441.1 PREDICTED: MLO-like protein 1 [Theobroma cacao]
A0A061F0F7_THECC MLOlike protein [Theobroma cacao]
A0A1U8I5Q5_GOSHI MLOlike protein [Gossypium hirsutum]
A0A5B6WX61_9ROSI MLOlike protein [Gossypium australe]
XP_012463763.1 PREDICTED: MLO-like protein 1 [Gossypium raimondii]
A0A5D2E1G5_GOSDA MLOlike protein [Gossypium darwinii]
A0A5J5T5A5_GOSBA MLOlike protein [Gossypium barbadense]
XP_040941388.1 MLO-like protein 1 [Gossypium hirsutum]
A0A5D2WJC2_GOSMU MLOlike protein [Gossypium mustelinum]
XP_017619994.1 PREDICTED: MLO-like protein 1 [Gossypium arboreum]
A0A2P5WV88_GOSBA MLOlike protein [Gossypium barbadense]
A0A5D2A0R9_GOSDA MLOlike protein [Gossypium darwinii]
A0A5D2S5L2_GOSMU MLOlike protein [Gossypium mustelinum]
A0A5D2HZK2_GOSTO MLOlike protein [Gossypium tomentosum]
XP_016726032.1 MLO-like protein 1 [Gossypium hirsutum]
A0A5J5NNT2_GOSBA MLOlike protein [Gossypium barbadense]
A0A5D2WJN4_GOSMU MLOlike protein [Gossypium mustelinum]
A0A0B0PXZ2_GOSAR MLOlike protein [Gossypium arboreum]
A0A0B0PTH5_GOSAR MLOlike protein [Gossypium arboreum]
A0A0B0PU17_GOSAR MLOlike protein [Gossypium arboreum]
A0A2P5VWS7_GOSBA MLOlike protein [Gossypium barbadense]
A0A0B0N065_GOSAR MLOlike protein [Gossypium arboreum]
A0A6N2NG58_SALVM MLOlike protein [Salix viminalis]
A0A5N5KH69_9ROSI MLOlike protein [Salix brachista]
A0A4U5MY78_POPAL MLOlike protein [Populus alba]
XP_034905959.1 LOW QUALITY PROTEIN: MLO-like protein 1 [Populus alba]
XP_034906515.1 MLO-like protein 1 [Populus alba]
A0A1L6K562_POPTO MLOlike protein [Populus tomentosa]
XP_024439635.1 MLO-like protein 1 [Populus trichocarpa]
A9PJ36_9ROSI MLOlike protein [Populus trichocarpa x Populus deltoides]
XP_011011036.1 PREDICTED: MLO-like protein 1 isoform X1 [Populus euphratica]
XP_011011038.1 PREDICTED: MLO-like protein 1 isoform X2 [Populus euphratica]
A0A2P2MD70_RHIMU MLOlike protein [Rhizophora mucronata]
A0A2P2MD18_RHIMU MLOlike protein [Rhizophora mucronata]
XP_015577753.1 MLO-like protein 1 [Ricinus communis]
B9SD96_RICCO MLOlike protein [Ricinus communis]
XP_020534428.2 MLO-like protein 1 isoform X3 [Jatropha curcas]
A0A067L695_JATCU MLOlike protein [Jatropha curcas]
XP_021623376.1 MLO-like protein 1 [Manihot esculenta]
A0A2C9VBQ7_MANES MLOlike protein [Manihot esculenta]
XP_021671340.1 MLO-like protein 1 isoform X1 [Hevea brasiliensis]
XP_021620964.1 MLO-like protein 1 isoform X1 [Manihot esculenta]
XP_021620965.1 MLO-like protein 1 isoform X2 [Manihot esculenta]
A0A6A6LZB3_HEVBR MLOlike protein [Hevea brasiliensis]
A0A0A7NM61_HEVBR MLOlike protein [Hevea brasiliensis]
XP_021662143.1 MLO-like protein 1 isoform X1 [Hevea brasiliensis]
XP_021662151.1 MLO-like protein 1 isoform X2 [Hevea brasiliensis]
XP_010277858.1 PREDICTED: MLO-like protein 1 [Nelumbo nucifera]
XP_038726043.1 MLO-like protein 1 isoform X1 [Tripterygium wilfordii]
XP_038726044.1 MLO-like protein 1 isoform X2 [Tripterygium wilfordii]
XP_031286658.1 LOW QUALITY PROTEIN: MLO-like protein 1 [Pistacia vera]
XP_031248709.1 MLO-like protein 1 [Pistacia vera]
A0A5C7IDG2_9ROSI MLOlike protein [Acer yangbiense]
XP_006484761.1 MLO-like protein 1 [Citrus sinensis]
V4TBC2_9ROSI MLOlike protein [Citrus clementina]
A0A2H5MXH2_CITUN MLOlike protein [Citrus unshiu]
XP_030475338.1 MLO-like protein 1 [Syzygium oleosum]
XP_010052699.2 LOW QUALITY PROTEIN: MLO-like protein 1 [Eucalyptus grandis]
A0A059CFR1_EUCGR MLOlike protein [Eucalyptus grandis]
A0A2I0K5E1_PUNGR MLOlike protein [Punica granatum]
XP_031404651.1 MLO-like protein 1 [Punica granatum]
A0A218VUU4_PUNGR MLOlike protein [Punica granatum]
XP_018817635.1 MLO-like protein 1 [Juglans regia]
XP_041000107.1 MLO-like protein 1 isoform X1 [Juglans microcarpa x Juglans regia]
XP_041000108.1 MLO-like protein 1 isoform X2 [Juglans microcarpa x Juglans regia]
A0A6A1UL15_9ROSI MLOlike protein [Morella rubra]
A0A5N6QJC9_9ROSI MLOlike protein [Carpinus fangiana]
XP_030929823.1 MLO-like protein 1 [Quercus lobata]
XP_023926879.1 MLO-like protein 1 [Quercus suber]
XP_010528781.1 PREDICTED: MLO-like protein 1 [Tarenaya hassleriana]
A0A6J0M723_RAPSA MLOlike protein [Raphanus sativus]
A0A3P6ABI5_BRACM MLOlike protein [Brassica campestris]
XP_013615325.1 PREDICTED: MLO-like protein 1 [Brassica oleracea var. oleracea]
XP_013722745.1 MLO-like protein 1 [Brassica napus]
XP_013698352.1 MLO-like protein 1 [Brassica napus]
XP_018457893.1 PREDICTED: MLO-like protein 1 [Raphanus sativus]
A0A3P6E8R5_BRAOL MLOlike protein [Brassica oleracea]
XP_013736179.1 MLO-like protein 1 [Brassica napus]
XP_013606000.1 PREDICTED: MLO-like protein 1 [Brassica oleracea var. oleracea]
A0A3P5YBP8_BRACM MLOlike protein [Brassica campestris]
XP_009111270.1 MLO-like protein 1 [Brassica rapa]
A0A078G6H4_BRANA MLOlike protein [Brassica napus]
A0A6D2JBS7_9BRAS MLOlike protein [Microthlaspi erraticum]
A0A1J3CJL4_NOCCA MLOlike protein [Noccaea caerulescens]
A0A1J3HWT9_NOCCA MLOlike protein [Noccaea caerulescens]
A0A1J3IKU7_NOCCA MLOlike protein [Noccaea caerulescens]
A0A565C091_9BRAS MLOlike protein [Arabis nemorensis]
XP_023637288.1 MLO-like protein 1 [Capsella rubella]
XP_002874907.1 MLO-like protein 1 [Arabidopsis lyrata subsp. lyrata]
O49621.1 MLO-like protein 1 [Arabidopsis thaliana]
A0A178UYC7_ARATH MLOlike protein [Arabidopsis thaliana]
XP_006396473.1 MLO-like protein 1 [Eutrema salsugineum]
XP_010456010.1 PREDICTED: MLO-like protein 1 [Camelina sativa]
XP_010422570.1 PREDICTED: MLO-like protein 1 [Camelina sativa]
XP_010429895.1 PREDICTED: MLO-like protein 1 [Camelina sativa]
XP_004290766.1 PREDICTED: MLO-like protein 1 [Fragaria vesca subsp. vesca]
A0A3S7L8A7_9ROSA MLOlike protein [Rosa longicuspis var. longicuspis]
XP_024164757.1 MLO-like protein 1 [Rosa chinensis]
A0A3S7L8E3_ROSGI MLOlike protein [Rosa gigantea]
A0A540KCM5_MALBA MLOlike protein [Malus baccata]
XP_008369123.2 MLO-like protein 1 [Malus domestica]
A0A5N5GZM0_9ROSA MLOlike protein [Pyrus ussuriensis x Pyrus communis]
XP_021820010.1 MLO-like protein 1 [Prunus avium]
XP_008235036.1 PREDICTED: MLO-like protein 1 [Prunus mume]
A0A6J5UZR8_PRUAR MLOlike protein [Prunus armeniaca]
XP_007199791.1 MLO-like protein 1 [Prunus persica]
XP_034227521.1 MLO-like protein 1 [Prunus dulcis]
XP_024931291.1 MLO-like protein 1 isoform X3 [Ziziphus jujuba]
XP_015895663.1 MLO-like protein 1 isoform X2 [Ziziphus jujuba]
XP_015895656.1 MLO-like protein 1 isoform X1 [Ziziphus jujuba]
XP_015895671.1 MLO-like protein 1 isoform X4 [Ziziphus jujuba]
XP_015895679.1 MLO-like protein 1 isoform X5 [Ziziphus jujuba]
XP_030480106.1 MLO-like protein 1 [Cannabis sativa]
A0A2P5EPH9_TREOI MLOlike protein [Trema orientale]
A0A2P5C6K2_PARAD MLOlike protein [Parasponia andersonii]
A0A222YSR3_MORAL MLOlike protein [Morus alba var. multicaulis]
EXB70621.1 MLO-like protein 1 [Morus notabilis]
XP_024022269.1 MLO-like protein 1 [Morus notabilis]
A0A2G5CLF8_AQUCA MLOlike protein [Aquilegia coerulea]
A0A2G5CLJ6_AQUCA MLOlike protein [Aquilegia coerulea]
ACF25909.1 MLO-like protein 1 [Vitis vinifera]
XP_034692241.1 MLO-like protein 1 [Vitis riparia]
A0A1W5VNW1_9ROSI MLOlike protein [Vitis flexuosa]
A0A2R6QJK4_ACTCC MLOlike protein [Actinidia chinensis var. chinensis]
A0A2R6P6M9_ACTCC MLOlike protein [Actinidia chinensis var. chinensis]
XP_028096431.1 MLO-like protein 1 [Camellia sinensis]
A0A4S4DEF3_CAMSI MLOlike protein [Camellia sinensis var. sinensis]
XP_028121550.1 MLO-like protein 1 isoform X1 [Camellia sinensis]
XP_028057409.1 MLO-like protein 1 isoform X1 [Camellia sinensis]
XP_028057410.1 MLO-like protein 1 isoform X2 [Camellia sinensis]
A0A5B7BDC0_DAVIN MLOlike protein [Davidia involucrata]
A0A5J5C5K1_9ASTE MLOlike protein [Nyssa sinensis]
A0A2R6PPT6_ACTCC MLOlike protein [Actinidia chinensis var. chinensis]
A0A2R6QSQ2_ACTCC MLOlike protein [Actinidia chinensis var. chinensis]
A0A1Q3APL3_CEPFO MLOlike protein [Cephalotus follicularis]
XP_022999902.1 MLO-like protein 1 [Cucurbita maxima]
XP_022964621.1 MLO-like protein 1 [Cucurbita moschata]
XP_023513455.1 MLO-like protein 1 [Cucurbita pepo subsp. pepo]
XP_022155786.1 MLO-like protein 1 isoform X2 [Momordica charantia]
XP_022155787.1 MLO-like protein 1 isoform X3 [Momordica charantia]
XP_022155785.1 MLO-like protein 1 isoform X1 [Momordica charantia]
XP_022959105.1 MLO-like protein 1 [Cucurbita moschata]
XP_023006211.1 MLO-like protein 1 [Cucurbita maxima]
A0A5A7TEM5_CUCME MLOlike protein [Cucumis melo var. makuwa]
XP_038874921.1 MLO-like protein 1 [Benincasa hispida]
XP_022155783.1 MLO-like protein 1 [Momordica charantia]
A0A0A0KCY4_CUCSA MLOlike protein [Cucumis sativus]
XP_004145008.1 MLO-like protein 1 [Cucumis sativus]
NP_001284374.1 MLO-like protein 1 [Cucumis melo]
A0A5D3DLM1_CUCME MLOlike protein [Cucumis melo var. makuwa]
