# Supplementary material for: MLO Proteins from Tomato (Solanum lycopersicum L.) and Related Species in the Broad Phylogenetic Context
Source: Plants (Basel). 2022 Jun 16;11(12):1588. doi: 10.3390/plants11121588 (PMC9229925; doi:10.3390/plants11121588)
Supplement: Supplementary file 1 [file plants-11-01588-s001.zip › Supplementary File S1/scripts/clades/c2.0.0_edit]

I1HA63_BRADI MLOlike protein [Brachypodium distachyon]
A0A3B6JQF5_WHEAT MLOlike protein [Triticum aestivum]
A0A446TM37_TRITD MLOlike protein [Triticum turgidum subsp. durum]
M7ZVE5_TRIUA MLOlike protein [Triticum urartu]
A0A446TMA0_TRITD MLOlike protein [Triticum turgidum subsp. durum]
A0A3B6KSZ1_WHEAT MLOlike protein [Triticum aestivum]
A0A446TM25_TRITD MLOlike protein [Triticum turgidum subsp. durum]
MLOH1_HORVU MLO protein homolog 1 [Hordeum vulgare]
A0A287PWS0_HORVV MLOlike protein [Hordeum vulgare subsp. vulgare]
A0A453J2D9_AEGTS MLOlike protein [Aegilops tauschii subsp. strangulata]
A0A287PVT7_HORVV MLOlike protein [Hordeum vulgare subsp. vulgare]
A0A453J221_AEGTS MLOlike protein [Aegilops tauschii subsp. strangulata]
XP_020197997.2 MLO protein homolog 1 [Aegilops tauschii subsp. strangulata]
A0A453J1D6_AEGTS MLOlike protein [Aegilops tauschii subsp. strangulata]
T1NSM8_TRIUA MLOlike protein [Triticum urartu]
A0A3B6KSV7_WHEAT MLOlike protein [Triticum aestivum]
A0A3B6IW51_WHEAT MLOlike protein [Triticum aestivum]
XP_037426544.1 MLO protein homolog 1 isoform X1 [Triticum dicoccoides]
XP_037426546.1 MLO protein homolog 1 isoform X2 [Triticum dicoccoides]
A0A287PVS8_HORVV MLOlike protein [Hordeum vulgare subsp. vulgare]
M0YKN7_HORVV MLOlike protein [Hordeum vulgare subsp. vulgare]
A0A287PVS7_HORVV MLOlike protein [Hordeum vulgare subsp. vulgare]
A0A287PWP5_HORVV MLOlike protein [Hordeum vulgare subsp. vulgare]
A0A446TMQ0_TRITD MLOlike protein [Triticum turgidum subsp. durum]
M7YJJ8_TRIUA MLOlike protein [Triticum urartu]
Q94F72_WHEAT MLOlike protein [Triticum aestivum]
A0A446SGA1_TRITD MLOlike protein [Triticum turgidum subsp. durum]
A0A453J2G3_AEGTS MLOlike protein [Aegilops tauschii subsp. strangulata]
A0A453J1R1_AEGTS MLOlike protein [Aegilops tauschii subsp. strangulata]
A0A453J237_AEGTS MLOlike protein [Aegilops tauschii subsp. strangulata]
A0A3B6JQV1_WHEAT MLOlike protein [Triticum aestivum]
A0A3B6JNN8_WHEAT MLOlike protein [Triticum aestivum]
Q94F71_WHEAT MLOlike protein [Triticum aestivum]
C8CGD0_WHEAT MLOlike protein [Triticum aestivum]
C8CGC9_WHEAT MLOlike protein [Triticum aestivum]
A0A3B6IWB5_WHEAT MLOlike protein [Triticum aestivum]
Q94FR4_WHEAT MLOlike protein [Triticum aestivum]
C5WZY1_SORBI MLOlike protein [Sorghum bicolor]
A0A317Y6Z5_MAIZE MLOlike protein [Zea mays]
Q94CH4_MAIZE MLOlike protein [Zea mays]
A0A1D6JMF4_MAIZE MLOlike protein [Zea mays]
A0A4U6TAS0_SETVI MLOlike protein [Setaria viridis]
A0A1E5VF02_9POAL MLOlike protein [Dichanthelium oligosanthes]
A0A3L6S8J3_PANMI MLOlike protein [Panicum miliaceum]
A0A2T7CIG7_9POAL MLOlike protein [Panicum hallii var. hallii]
A0A2S3IUL1_9POAL MLOlike protein [Panicum hallii]
XP_015691083.1 MLO protein homolog 1 [Oryza brachyantha]
J3LJK0_ORYBR MLOlike protein [Oryza brachyantha]
A0A0D9VP27_9ORYZ MLOlike protein [Leersia perrieri]
A0A6G1DF70_9ORYZ MLOlike protein [Oryza meyeriana var. granulata]
A0A0E0K8A3_ORYPU MLOlike protein [Oryza punctata]
XP_015631488.1 MLO protein homolog 1 isoform X2 [Oryza sativa Japonica Group]
A0A0D9Z1L0_9ORYZ MLOlike protein [Oryza glumipatula]
A0A0D3FDC4_9ORYZ MLOlike protein [Oryza barthii]
A0A0E0GG89_ORYNI MLOlike protein [Oryza nivara]
A0A0E0NP69_ORYRU MLOlike protein [Oryza rufipogon]
I1P763_ORYGL MLOlike protein [Oryza glaberrima]
A0A0E0CUM2_9ORYZ MLOlike protein [Oryza meridionalis]
XP_015631487.1 MLO protein homolog 1-like isoform X1 [Oryza sativa Japonica Group]
Q93XC8_ORYSI MLOlike protein [Oryza sativa subsp. indica]
A0A6G1F415_9ORYZ MLOlike protein [Oryza meyeriana var. granulata]
XP_040381059.1 MLO protein homolog 1-like [Oryza brachyantha]
J3ME92_ORYBR MLOlike protein [Oryza brachyantha]
Q94EX3_ORYSA MLOlike protein [Oryza sativa]
A0A0E0LBP8_ORYPU MLOlike protein [Oryza punctata]
A0A0E0LBQ0_ORYPU MLOlike protein [Oryza punctata]
XP_015642003.1 MLO protein homolog 1 isoform X2 [Oryza sativa Japonica Group]
XP_025881813.1 MLO protein homolog 1 isoform X1 [Oryza sativa Japonica Group]
A0A0E0E219_9ORYZ MLOlike protein [Oryza meridionalis]
XP_015642002.1 MLO protein homolog 1 isoform X3 [Oryza sativa Japonica Group]
B9FTD1_ORYSJ MLOlike protein [Oryza sativa subsp. japonica]
I1Q6L9_ORYGL MLOlike protein [Oryza glaberrima]
A0A0D3GGT3_9ORYZ MLOlike protein [Oryza barthii]
A0A0E0HR51_ORYNI MLOlike protein [Oryza nivara]
MLOH1_ORYSI MLO protein homolog 1 [Oryza sativa subsp. indica]
B8B2F1_ORYSI MLOlike protein [Oryza sativa subsp. indica]
A0A0E0A9U5_9ORYZ MLOlike protein [Oryza glumipatula]
A0A0E0PY17_ORYRU MLOlike protein [Oryza rufipogon]
XP_011627583.1 LOW QUALITY PROTEIN: MLO protein homolog 1-like [Amborella trichopoda]
XP_031383270.1 MLO protein homolog 1-like [Punica granatum]
XP_030523298.1 MLO protein homolog 1-like [Rhodamnia argentea]
XP_030441622.1 MLO protein homolog 1-like [Syzygium oleosum]
XP_039171495.1 MLO protein homolog 1 [Eucalyptus grandis]
A0A059BW43_EUCGR MLOlike protein [Eucalyptus grandis]
A0A699I853_TANCI MLOlike protein [Tanacetum cinerariifolium]
A0A103YEM8_CYNCS Mlorelated protein [Cynara cardunculus var. scolymus]
XP_023765165.1 MLO protein homolog 1-like [Lactuca sativa]
A0A2J6LAU5_LACSA MLOlike protein [Lactuca sativa]
A0A2U1QBX5_ARTAN MLOlike protein [Artemisia annua]
XP_021968934.1 MLO protein homolog 1 [Helianthus annuus]
A0A2U1LZA2_ARTAN MLOlike protein [Artemisia annua]
XP_019186517.1 PREDICTED: MLO protein homolog 1-like [Ipomoea nil]
XP_031104010.1 MLO protein homolog 1-like [Ipomoea triloba]
XP_017246455.1 PREDICTED: MLO protein homolog 1 [Daucus carota subsp. sativus]
XP_017257905.1 PREDICTED: MLO protein homolog 1-like [Daucus carota subsp. sativus]
XP_027148634.1 MLO protein homolog 1-like [Coffea eugenioides]
A0A068UGF4_COFCA MLOlike protein [Coffea canephora]
A0A022RCE6_ERYGU MLOlike protein [Erythranthe guttata]
A0A6I9SV24_SESIN MLOlike protein [Sesamum indicum]
A0A2G9GJD8_9LAMI MLOlike protein [Handroanthus impetiginosus]
XP_042005943.1 MLO protein homolog 1-like [Salvia splendens]
XP_042009192.1 MLO protein homolog 1-like [Salvia splendens]
A0A4D9B0B3_SALSN Mlo protein [Salvia splendens]
A0A3S3P769_9MAGN MLOlike protein [Cinnamomum micranthum f. kanehirae]
A0A1D1XEP3_9ARAE MLOlike protein [Anthurium amnicola]
A0A5P1EZ24_ASPOF MLOlike protein [Asparagus officinalis]
XP_020262248.1 LOW QUALITY PROTEIN: MLO protein homolog 1-like [Asparagus officinalis]
XP_010918343.1 MLO protein homolog 1 [Elaeis guineensis]
XP_038972433.1 MLO protein homolog 1-like [Phoenix dactylifera]
XP_039138626.1 MLO protein homolog 1-like [Dioscorea cayenensis subsp. rotundata]
A0A199W7P7_ANACO MLOlike protein [Ananas comosus]
A0A6P5FL43_ANACO MLO protein homolog 1like [Ananas comosus]
A0A2G5DT11_AQUCA MLOlike protein [Aquilegia coerulea]
XP_026403695.1 MLO protein homolog 1-like [Papaver somniferum]
A0A200PR00_9MAGN MLOlike protein [Macleaya cordata]
A0A165XN95_DAUCS MLOlike protein [Daucus carota subsp. sativus]
A0A068TZS2_COFCA MLOlike protein [Coffea canephora]
XP_027074105.1 MLO protein homolog 1-like [Coffea arabica]
XP_027179925.1 MLO protein homolog 1-like [Coffea eugenioides]
XP_027073294.1 MLO protein homolog 1-like [Coffea arabica]
XP_024460639.1 MLO protein homolog 1 [Populus trichocarpa]
A0A2K1ZQ82_POPTR MLOlike protein [Populus trichocarpa]
XP_021629497.1 MLO protein homolog 1-like [Manihot esculenta]
A0A6A6MHV3_HEVBR MLOlike protein [Hevea brasiliensis]
XP_021691472.1 MLO protein homolog 1-like [Hevea brasiliensis]
A0A6A6MGX5_HEVBR MLOlike protein [Hevea brasiliensis]
A0A5N6QUB9_9ROSI MLOlike protein [Carpinus fangiana]
XP_035549191.1 MLO protein homolog 1-like [Juglans regia]
XP_041020560.1 MLO protein homolog 1-like [Juglans microcarpa x Juglans regia]
XP_028116974.1 MLO protein homolog 1-like isoform X2 [Camellia sinensis]
XP_028116976.1 MLO protein homolog 1-like isoform X3 [Camellia sinensis]
XP_028116977.1 MLO protein homolog 1-like isoform X4 [Camellia sinensis]
XP_028116973.1 MLO protein homolog 1-like isoform X1 [Camellia sinensis]
A0A4S4D6T8_CAMSI MLOlike protein [Camellia sinensis var. sinensis]
XP_031400038.1 MLO protein homolog 1-like [Punica granatum]
A0A218W638_PUNGR MLOlike protein [Punica granatum]
XP_030524040.1 MLO protein homolog 1-like [Rhodamnia argentea]
XP_030466849.1 MLO protein homolog 1-like [Syzygium oleosum]
XP_018718168.2 MLO protein homolog 1 [Eucalyptus grandis]
XP_023889863.1 MLO protein homolog 1-like [Quercus suber]
A0A1R3JZS1_COCAP MLOlike protein [Corchorus capsularis]
A0A1R3KQB9_9ROSI MLOlike protein [Corchorus olitorius]
XP_022769423.1 MLO protein homolog 1-like [Durio zibethinus]
XP_021284257.1 MLO protein homolog 1-like [Herrania umbratica]
XP_007018107.2 PREDICTED: MLO protein homolog 1 isoform X1 [Theobroma cacao]
A0A061FF43_THECC MLOlike protein [Theobroma cacao]
XP_039020838.1 LOW QUALITY PROTEIN: MLO protein homolog 1-like [Hibiscus syriacus]
A0A6A2WDI7_HIBSY MLOlike protein [Hibiscus syriacus]
A0A6A3CVV9_HIBSY MLOlike protein [Hibiscus syriacus]
XP_017981239.1 PREDICTED: MLO protein homolog 1 isoform X2 [Theobroma cacao]
A0A5B6VDP8_9ROSI MLOlike protein [Gossypium australe]
A0A2P5XEA5_GOSBA MLOlike protein [Gossypium barbadense]
A0A1U8KHU3_GOSHI MLOlike protein [Gossypium hirsutum]
A0A5D3ADW9_GOSMU MLOlike protein [Gossypium mustelinum]
XP_017640217.1 PREDICTED: MLO protein homolog 1-like [Gossypium arboreum]
XP_040971460.1 MLO protein homolog 1-like [Gossypium hirsutum]
A0A5D2RPN1_GOSTO MLOlike protein [Gossypium tomentosum]
A0A5D2M7X8_GOSTO MLOlike protein [Gossypium tomentosum]
A0A1U8KXA4_GOSHI MLOlike protein [Gossypium hirsutum]
A0A5D2DP11_GOSDA MLOlike protein [Gossypium darwinii]
XP_012464255.1 PREDICTED: MLO protein homolog 1-like [Gossypium raimondii]
A0A0D2M9K7_GOSRA MLOlike protein [Gossypium raimondii]
A0A5D2W5B9_GOSMU MLOlike protein [Gossypium mustelinum]
A0A445CD01_ARAHY MLOlike protein [Arachis hypogaea]
XP_015934114.1 MLO protein homolog 1-like isoform X2 [Arachis duranensis]
XP_025612443.1 MLO protein homolog 1 isoform X1 [Arachis hypogaea]
XP_025612444.1 MLO protein homolog 1 isoform X2 [Arachis hypogaea]
XP_015934113.1 MLO protein homolog 1-like isoform X1 [Arachis duranensis]
XP_016167633.1 MLO protein homolog 1 isoform X2 [Arachis ipaensis]
XP_015934116.1 MLO protein homolog 1-like isoform X3 [Arachis duranensis]
XP_016167632.1 MLO protein homolog 1 isoform X1 [Arachis ipaensis]
XP_016167634.1 MLO protein homolog 1 isoform X3 [Arachis ipaensis]
A0A2Z6MBX0_TRISU MLOlike protein [Trifolium subterraneum]
XP_004500844.1 MLO protein homolog 1-like [Cicer arietinum]
A0A072V3H6_MEDTR Seven transmembrane MLO family protein [Medicago truncatula]
A0A072VDZ4_MEDTR MLOlike protein [Medicago truncatula]
XP_003603854.1 MLO protein homolog 1 [Medicago truncatula]
A0A072V3Z8_MEDTR MLOlike protein [Medicago truncatula]
XP_027357000.1 MLO protein homolog 1-like [Abrus precatorius]
XP_029128021.1 MLO protein homolog 1 [Cajanus cajan]
A0A151TCW3_CAJCA MLOlike protein [Cajanus cajan]
V7AUR2_PHAVU MLOlike protein [Phaseolus vulgaris]
XP_014499403.1 MLO protein homolog 1-like [Vigna radiata var. radiata]
XP_017435544.1 PREDICTED: MLO protein homolog 1-like isoform X2 [Vigna angularis]
XP_017435543.1 PREDICTED: MLO protein homolog 1-like isoform X1 [Vigna angularis]
XP_027904694.1 MLO protein homolog 1-like isoform X2 [Vigna unguiculata]
XP_027904693.1 MLO protein homolog 1-like isoform X1 [Vigna unguiculata]
XP_027904695.1 MLO protein homolog 1-like isoform X3 [Vigna unguiculata]
XP_006579025.2 MLO protein homolog 1 isoform X1 [Glycine max]
XP_028234602.1 MLO protein homolog 1-like isoform X1 [Glycine soja]
XP_014632683.1 MLO protein homolog 1 isoform X1 [Glycine max]
XP_003527634.1 MLO protein homolog 1 isoform X2 [Glycine max]
A0A445K395_GLYSO MLOlike protein [Glycine soja]
XP_040870674.1 MLO protein homolog 1 isoform X2 [Glycine max]
XP_028234603.1 MLO protein homolog 1-like isoform X2 [Glycine soja]
XP_040872157.1 MLO protein homolog 1 isoform X3 [Glycine max]
A0A0R0JAJ4_SOYBN MLOlike protein [Glycine max]
XP_018860619.1 MLO protein homolog 1-like [Juglans regia]
XP_021902653.1 MLO protein homolog 1-like [Carica papaya]
XP_011465778.1 PREDICTED: MLO protein homolog 1-like [Fragaria vesca subsp. vesca]
A0A2P6PBP4_ROSCH MLOlike protein [Rosa chinensis]
XP_024191741.2 LOW QUALITY PROTEIN: MLO protein homolog 1 [Rosa chinensis]
XP_024171071.1 MLO protein homolog 1 [Rosa chinensis]
XP_009372684.1 PREDICTED: MLO protein homolog 1-like [Pyrus x bretschneideri]
A0A540KHN3_MALBA MLOlike protein [Malus baccata]
XP_028960092.1 MLO protein homolog 1-like [Malus domestica]
A0A498JP08_MALDO MLOlike protein [Malus domestica]
A0A4Y1REH2_PRUDU MLOlike protein [Prunus dulcis]
A0A5E4FS29_PRUDU MLOlike protein [Prunus dulcis]
A0A4Y1R5L5_PRUDU MLOlike protein [Prunus dulcis]
XP_016648917.1 PREDICTED: MLO protein homolog 1-like [Prunus mume]
A0A6J5WU44_PRUAR MLOlike protein [Prunus armeniaca]
XP_021827518.1 MLO protein homolog 1-like [Prunus avium]
A0A6J5UUG6_PRUAR MLOlike protein [Prunus armeniaca]
A0A315AI58_PRUYE MLOlike protein [Prunus yedoensis var. nudiflora]
A0A6J5UBQ3_PRUAR MLOlike protein [Prunus armeniaca]
XP_008237952.1 PREDICTED: MLO protein homolog 1-like [Prunus mume]
A0A6J5X669_PRUAR MLOlike protein [Prunus armeniaca]
XP_007210822.1 MLO protein homolog 1 [Prunus persica]
A0A5E4GPE5_PRUDU MLOlike protein [Prunus dulcis]
XP_034215500.1 MLO protein homolog 1-like [Prunus dulcis]
XP_034215501.1 MLO protein homolog 1-like [Prunus dulcis]
XP_038703981.1 MLO protein homolog 1-like [Tripterygium wilfordii]
XP_038718479.1 MLO protein homolog 1-like [Tripterygium wilfordii]
A0A5J5B565_9ASTE MLOlike protein [Nyssa sinensis]
XP_028085630.1 MLO protein homolog 1-like [Camellia sinensis]
A0A4S4D8I2_CAMSI MLOlike protein [Camellia sinensis var. sinensis]
A0A2R6PZB3_ACTCC MLOlike protein [Actinidia chinensis var. chinensis]
A0A2R6RMB4_ACTCC MLOlike protein [Actinidia chinensis var. chinensis]
XP_024020102.1 LOW QUALITY PROTEIN: MLO protein homolog 1 [Morus notabilis]
XP_015884053.1 MLO protein homolog 1-like [Ziziphus jujuba]
A0A2P5A984_PARAD MLOlike protein [Parasponia andersonii]
A0A2P5EY80_TREOI MLOlike protein [Trema orientale]
XP_031270072.1 MLO protein homolog 1-like [Pistacia vera]
XP_031270073.1 MLO protein homolog 1-like [Pistacia vera]
XP_024039650.1 MLO protein homolog 1 [Citrus clementina]
A0A067H055_CITSI MLOlike protein [Citrus sinensis]
V4TAW3_9ROSI MLOlike protein [Citrus clementina]
XP_024952258.1 MLO protein homolog 1-like [Citrus sinensis]
XP_034677056.1 MLO protein homolog 1-like [Vitis riparia]
F6I6U6_VITVI MLOlike protein [Vitis vinifera]
XP_002273002.1 PREDICTED: MLO protein homolog 1 [Vitis vinifera]
A0A438K3G8_VITVI MLOlike protein [Vitis vinifera]
A0A438ET02_VITVI MLOlike protein [Vitis vinifera]
XP_011041289.1 PREDICTED: MLO protein homolog 1-like [Populus euphratica]
XP_002306989.1 MLO protein homolog 1 [Populus trichocarpa]
XP_011034835.1 PREDICTED: MLO protein homolog 1-like [Populus euphratica]
XP_024450706.1 LOW QUALITY PROTEIN: MLO protein homolog 1 [Populus trichocarpa]
XP_034905489.1 MLO protein homolog 1-like [Populus alba]
XP_012073610.1 MLO protein homolog 1 [Jatropha curcas]
A0A067KP63_JATCU MLOlike protein [Jatropha curcas]
XP_021613330.1 MLO protein homolog 1-like [Manihot esculenta]
XP_021686505.1 MLO protein homolog 1-like [Hevea brasiliensis]
XP_015573442.1 MLO protein homolog 1 [Ricinus communis]
B9R8R5_RICCO MLOlike protein [Ricinus communis]
A0A0D6QZB2_ARACU MLOlike protein [Araucaria cunninghamii]
XP_024319424.1 MLO-like protein 7 isoform X2 [Brachypodium distachyon]
XP_010238961.2 MLO-like protein 7 isoform X1 [Brachypodium distachyon]
A0A2K2CLB6_BRADI MLOlike protein [Brachypodium distachyon]
A0A2K2CLC0_BRADI MLOlike protein [Brachypodium distachyon]
XP_039829112.1 MLO-like protein 9 [Panicum virgatum]
XP_039785400.1 MLO-like protein 9 [Panicum virgatum]
XP_025793677.1 MLO-like protein 9 [Panicum hallii]
A0A2T7CAH6_9POAL MLOlike protein [Panicum hallii var. hallii]
A0A1E5WEU8_9POAL MLOlike protein [Dichanthelium oligosanthes]
XP_004983794.1 MLO-like protein 9 [Setaria italica]
A0A4U6T3B2_SETVI MLOlike protein [Setaria viridis]
XP_002465008.1 MLO-like protein 9 [Sorghum bicolor]
A0A3L6TMR2_PANMI MLOlike protein [Panicum miliaceum]
A0A1D6K7P7_MAIZE MLOlike protein [Zea mays]
A0A1D6K7P2_MAIZE MLOlike protein [Zea mays]
A0A1D6K7P5_MAIZE MLOlike protein [Zea mays]
A0A1D6K7P1_MAIZE MLOlike protein [Zea mays]
A0A1D6K7P6_MAIZE MLOlike protein [Zea mays]
A0A317YGD5_MAIZE MLOlike protein [Zea mays]
Q94CH3_MAIZE MLOlike protein [Zea mays]
A0A1D6K7P3_MAIZE MLOlike protein [Zea mays]
A0A1D6K7P4_MAIZE MLOlike protein [Zea mays]
A0A0D9XLZ8_9ORYZ MLOlike protein [Leersia perrieri]
A0A0D9XLZ9_9ORYZ MLOlike protein [Leersia perrieri]
A0A0D9XLZ6_9ORYZ MLOlike protein [Leersia perrieri]
A0A0D9XLZ7_9ORYZ MLOlike protein [Leersia perrieri]
A0A0D9XM00_9ORYZ MLOlike protein [Leersia perrieri]
XP_006662559.1 MLO-like protein 9 [Oryza brachyantha]
A0A0E0MA87_ORYPU MLOlike protein [Oryza punctata]
A0A0E0F0H2_9ORYZ MLOlike protein [Oryza meridionalis]
A0A0E0BD88_9ORYZ MLOlike protein [Oryza glumipatula]
A0A0E0R1Y3_ORYRU MLOlike protein [Oryza rufipogon]
A0A6G1EV87_9ORYZ MLOlike protein [Oryza meyeriana var. granulata]
Q336W5_ORYSJ MLOlike protein [Oryza sativa subsp. japonica]
I1QVJ3_ORYGL MLOlike protein [Oryza glaberrima]
A0A0E0R1Y4_ORYRU MLOlike protein [Oryza rufipogon]
A0A0E0IVT2_ORYNI MLOlike protein [Oryza nivara]
A2Z9U4_ORYSI MLOlike protein [Oryza sativa subsp. indica]
Q9FRJ3_ORYSJ MLOlike protein [Oryza sativa subsp. japonica]
A0A0D3HG56_9ORYZ MLOlike protein [Oryza barthii]
I1I5R7_BRADI MLOlike protein [Brachypodium distachyon]
A0A2K2D0I8_BRADI MLOlike protein [Brachypodium distachyon]
M0Y6W0_HORVV MLOlike protein [Hordeum vulgare subsp. vulgare]
A0A287FKD3_HORVV MLOlike protein [Hordeum vulgare subsp. vulgare]
A0A287FKA2_HORVV MLOlike protein [Hordeum vulgare subsp. vulgare]
A0A446JXF0_TRITD MLOlike protein [Triticum turgidum subsp. durum]
A0A446IYJ6_TRITD MLOlike protein [Triticum turgidum subsp. durum]
A0A446IYK8_TRITD MLOlike protein [Triticum turgidum subsp. durum]
A0A446IYJ7_TRITD MLOlike protein [Triticum turgidum subsp. durum]
XP_037410926.1 MLO-like protein 9 [Triticum dicoccoides]
M8AA12_TRIUA MLOlike protein [Triticum urartu]
XP_037466389.1 MLO-like protein 9 [Triticum dicoccoides]
A0A446JXG7_TRITD MLOlike protein [Triticum turgidum subsp. durum]
A0A446JXB3_TRITD MLOlike protein [Triticum turgidum subsp. durum]
A0A452YS81_AEGTS MLOlike protein [Aegilops tauschii subsp. strangulata]
A0A3B5ZVS1_WHEAT MLOlike protein [Triticum aestivum]
XP_020170713.1 MLO-like protein 9 [Aegilops tauschii subsp. strangulata]
E2RZR7_WHEAT MLOlike protein [Triticum aestivum]
R7WGM7_AEGTA MLOlike protein [Aegilops tauschii]
A0A452YS67_AEGTS MLOlike protein [Aegilops tauschii subsp. strangulata]
A0A452YS52_AEGTS MLOlike protein [Aegilops tauschii subsp. strangulata]
A0A452YS60_AEGTS MLOlike protein [Aegilops tauschii subsp. strangulata]
A0A452YSA5_AEGTS MLOlike protein [Aegilops tauschii subsp. strangulata]
A0A5P1EHS6_ASPOF MLOlike protein [Asparagus officinalis]
A0A0K9PQ28_ZOSMR MLOlike protein [Zostera marina]
XP_039138903.1 MLO-like protein 8 [Dioscorea cayenensis subsp. rotundata]
A0A6A1WMD2_9ROSI MLOlike protein [Morella rubra]
XP_020529938.1 MLO-like protein 10 [Amborella trichopoda]
A0A2H9ZXX2_9ASPA MLOlike protein [Apostasia shenzhenica]
A0A2I0A989_9ASPA MLOlike protein [Apostasia shenzhenica]
PKU72837.1 MLO-like protein 10 [Dendrobium catenatum]
XP_020674573.1 MLO-like protein 9 [Dendrobium catenatum]
XP_020578094.1 MLO-like protein 9 [Phalaenopsis equestris]
XP_020575070.1 MLO-like protein 9 [Phalaenopsis equestris]
XP_028549290.1 MLO-like protein 9 isoform X3 [Dendrobium catenatum]
XP_028549287.1 MLO-like protein 9 isoform X1 [Dendrobium catenatum]
XP_020676033.1 MLO-like protein 9 isoform X2 [Dendrobium catenatum]
XP_028549291.1 MLO-like protein 10 isoform X4 [Dendrobium catenatum]
PKU87720.1 MLO-like protein 8 [Dendrobium catenatum]
XP_020083887.1 MLO-like protein 9 isoform X1 [Ananas comosus]
XP_020083893.1 MLO-like protein 10 isoform X2 [Ananas comosus]
XP_020249503.1 MLO-like protein 9 [Asparagus officinalis]
A0A5P1E3L5_ASPOF MLOlike protein [Asparagus officinalis]
XP_029117220.1 MLO-like protein 9 [Elaeis guineensis]
A0A3Q0HYD8_PHODC MLOlike protein [Phoenix dactylifera]
XP_026659601.2 MLO-like protein 10 isoform X2 [Phoenix dactylifera]
XP_026659600.2 MLO-like protein 9 isoform X1 [Phoenix dactylifera]
A0A2H3ZNI9_PHODC MLOlike protein [Phoenix dactylifera]
A0A4S8KE34_MUSBA MLOlike protein [Musa balbisiana]
XP_018679518.1 PREDICTED: MLO-like protein 9 isoform X2 [Musa acuminata subsp. malaccensis]
XP_009390750.1 PREDICTED: MLO-like protein 9 isoform X1 [Musa acuminata subsp. malaccensis]
XP_018679522.1 PREDICTED: MLO-like protein 10 isoform X3 [Musa acuminata subsp. malaccensis]
XP_009382074.1 PREDICTED: MLO-like protein 9 [Musa acuminata subsp. malaccensis]
A0A4S8J5D9_MUSBA MLOlike protein [Musa balbisiana]
XP_009384603.2 PREDICTED: MLO-like protein 9 isoform X1 [Musa acuminata subsp. malaccensis]
M0RUG4_MUSAM MLOlike protein [Musa acuminata subsp. malaccensis]
XP_018676221.1 PREDICTED: MLO-like protein 10 isoform X2 [Musa acuminata subsp. malaccensis]
XP_006855670.1 MLO-like protein 9 [Amborella trichopoda]
XP_031494249.1 MLO-like protein 9 [Nymphaea colorata]
XP_031489825.1 MLO-like protein 9 isoform X1 [Nymphaea colorata]
XP_031489828.1 MLO-like protein 5 isoform X2 [Nymphaea colorata]
A0A443P1E3_9MAGN MLOlike protein [Cinnamomum micranthum f. kanehirae]
A0A443PQ81_9MAGN MLOlike protein [Cinnamomum micranthum f. kanehirae]
A0A3S3Q3A2_9MAGN MLOlike protein [Cinnamomum micranthum f. kanehirae]
A0A1D1XFL1_9ARAE MLOlike protein [Anthurium amnicola]
A0A1D1XNT5_9ARAE MLOlike protein [Anthurium amnicola]
A0A1D1YET4_9ARAE MLOlike protein [Anthurium amnicola]
A0A0K9Q4T1_ZOSMR MLOlike protein [Zostera marina]
A0A6I9RZX1_ELAGV MLOlike protein [Elaeis guineensis var. tenera]
XP_008804580.1 MLO-like protein 9 isoform X2 [Phoenix dactylifera]
XP_026664792.1 MLO-like protein 9 isoform X1 [Phoenix dactylifera]
XP_008804596.1 MLO-like protein 10 isoform X3 [Phoenix dactylifera]
A0A6P5GWN1_ANACO MLOlike protein 10 [Ananas comosus]
A0A199W4I9_ANACO MLOlike protein [Ananas comosus]
M0SL90_MUSAM MLOlike protein [Musa acuminata subsp. malaccensis]
XP_009418888.1 PREDICTED: MLO-like protein 9 [Musa acuminata subsp. malaccensis]
M0U2Z8_MUSAM MLOlike protein [Musa acuminata subsp. malaccensis]
XP_009386660.1 PREDICTED: MLO-like protein 9 isoform X1 [Musa acuminata subsp. malaccensis]
XP_018675689.1 PREDICTED: MLO-like protein 8 isoform X3 [Musa acuminata subsp. malaccensis]
XP_018675687.1 PREDICTED: MLO-like protein 9 isoform X2 [Musa acuminata subsp. malaccensis]
XP_018675691.1 PREDICTED: MLO-like protein 8 isoform X4 [Musa acuminata subsp. malaccensis]
XP_039134479.1 MLO-like protein 9 [Dioscorea cayenensis subsp. rotundata]
N1QTY7_AEGTA MLOlike protein [Aegilops tauschii]
A0A3B6KPZ5_WHEAT MLOlike protein [Triticum aestivum]
A0A446TGL3_TRITD MLOlike protein [Triticum turgidum subsp. durum]
M8A021_TRIUA MLOlike protein [Triticum urartu]
XP_037438449.1 MLO-like protein 9 [Triticum dicoccoides]
A0A3B6LTV6_WHEAT MLOlike protein [Triticum aestivum]
A0A453LVV9_AEGTS MLOlike protein [Aegilops tauschii subsp. strangulata]
A0A3B6MY90_WHEAT MLOlike protein [Triticum aestivum]
A0A453LWT7_AEGTS MLOlike protein [Aegilops tauschii subsp. strangulata]
A0A5J9T992_9POAL MLOlike protein [Eragrostis curvula]
XP_014753808.1 MLO-like protein 9 isoform X1 [Brachypodium distachyon]
XP_003568790.1 MLO-like protein 9 isoform X2 [Brachypodium distachyon]
A0A6G1E5N9_9ORYZ MLOlike protein [Oryza meyeriana var. granulata]
XP_006654121.1 MLO-like protein 9 [Oryza brachyantha]
XP_015638839.1 MLO-like protein 9 [Oryza sativa Japonica Group]
A0A0D9WDI7_9ORYZ MLOlike protein [Leersia perrieri]
A0A0E0KZ99_ORYPU MLOlike protein [Oryza punctata]
A0A0D3G3Z7_9ORYZ MLOlike protein [Oryza barthii]
A0A0E0PID0_ORYRU MLOlike protein [Oryza rufipogon]
A0A0E0HAG4_ORYNI MLOlike protein [Oryza nivara]
C5Z2L0_SORBI MLOlike protein [Sorghum bicolor]
A0A059Q2V8_9POAL MLOlike protein [Saccharum hybrid cultivar R570]
A0A368S2G1_SETIT MLOlike protein [Setaria italica]
XP_039845654.1 MLO-like protein 9 isoform X1 [Panicum virgatum]
XP_039845655.1 MLO-like protein 9 isoform X2 [Panicum virgatum]
XP_004978312.1 MLO-like protein 9 [Setaria italica]
A0A1E5V2R6_9POAL MLOlike protein [Dichanthelium oligosanthes]
A0A3L6RWL2_PANMI MLOlike protein [Panicum miliaceum]
XP_039805185.1 MLO-like protein 9 [Panicum virgatum]
A0A2S3HG29_9POAL MLOlike protein [Panicum hallii]
A0A3L6PEH6_PANMI MLOlike protein [Panicum miliaceum]
A0A2T7DTT1_9POAL MLOlike protein [Panicum hallii var. hallii]
A0A1D6LM06_MAIZE MLOlike protein [Zea mays]
A0A1D6GWY0_MAIZE MLOlike protein [Zea mays]
Q94CG9_MAIZE MLOlike protein [Zea mays]
A0A1D6GWY1_MAIZE MLOlike protein [Zea mays]
A0A3L6EKB7_MAIZE MLOlike protein [Zea mays]
A0A1D6LM03_MAIZE MLOlike protein [Zea mays]
A0A3L6E659_MAIZE MLOlike protein [Zea mays]
A0A1D6LM04_MAIZE MLOlike protein [Zea mays]
A0A1D6LM07_MAIZE MLOlike protein [Zea mays]
A0A1D6LM08_MAIZE MLOlike protein [Zea mays]
A0A1D6GWX6_MAIZE MLOlike protein [Zea mays]
XP_024952260.1 MLO-like protein 9 [Citrus sinensis]
XP_024040616.1 MLO-like protein 9 [Citrus clementina]
V4T657_9ROSI MLOlike protein [Citrus clementina]
XP_031270276.1 MLO-like protein 9 [Pistacia vera]
A0A5C7H651_9ROSI MLOlike protein [Acer yangbiense]
XP_021902751.1 LOW QUALITY PROTEIN: MLO-like protein 9 [Carica papaya]
XP_010523625.1 PREDICTED: MLO-like protein 9 [Tarenaya hassleriana]
XP_010539025.1 PREDICTED: MLO-like protein 9 [Tarenaya hassleriana]
A0A565AXR6_9BRAS MLOlike protein [Arabis nemorensis]
A0A087GH01_ARAAL MLOlike protein [Arabis alpina]
XP_006303812.1 MLO-like protein 9 [Capsella rubella]
XP_010500219.1 PREDICTED: MLO-like protein 9 [Camelina sativa]
XP_010478983.1 PREDICTED: MLO-like protein 9 [Camelina sativa]
XP_020867419.1 MLO-like protein 9 [Arabidopsis lyrata subsp. lyrata]
A0A5S9WM90_ARATH MLOlike protein [Arabidopsis thaliana]
Q94KB4.2 MLO-like protein 9 [Arabidopsis thaliana]
A0A654EHG4_ARATH MLOlike protein [Arabidopsis thaliana]
XP_018481729.1 PREDICTED: MLO-like protein 5 [Raphanus sativus]
XP_013634866.1 PREDICTED: MLO-like protein 5 [Brassica oleracea var. oleracea]
XP_013669893.1 MLO-like protein 5 [Brassica napus]
XP_009141335.1 MLO-like protein 5 [Brassica rapa]
A0A3P6CPL2_BRAOL MLOlike protein [Brassica oleracea]
XP_013747261.1 MLO-like protein 5 isoform X2 [Brassica napus]
A0A3P6D5Q4_BRACM MLOlike protein [Brassica campestris]
A0A3N6QTW1_BRACR MLOlike protein [Brassica cretica]
A0A0D3C3Z2_BRAOL MLOlike protein [Brassica oleracea var. oleracea]
M4DZC0_BRARP MLOlike protein [Brassica rapa subsp. pekinensis]
A0A6D2IJ76_9BRAS MLOlike protein [Microthlaspi erraticum]
A0A087GMC5_ARAAL MLOlike protein [Arabis alpina]
XP_006410510.1 MLO-like protein 5 [Eutrema salsugineum]
A0A565BLD3_9BRAS MLOlike protein [Arabis nemorensis]
R0G1Z3_9BRAS MLOlike protein [Capsella rubella]
O22815.1 MLO-like protein 5 [Arabidopsis thaliana]
A0A654F3L6_ARATH MLOlike protein [Arabidopsis thaliana]
XP_020883192.1 MLO-like protein 5 [Arabidopsis lyrata subsp. lyrata]
D7LGC6_ARALL MLOlike protein [Arabidopsis lyrata subsp. lyrata]
XP_010509851.1 PREDICTED: MLO-like protein 5 [Camelina sativa]
XP_010413828.1 PREDICTED: MLO-like protein 5 [Camelina sativa]
XP_010686828.1 PREDICTED: MLO-like protein 9 [Beta vulgaris subsp. vulgaris]
XP_021850192.1 MLO-like protein 9 [Spinacia oleracea]
A0A2G5DT02_AQUCA MLOlike protein [Aquilegia coerulea]
XP_019054898.1 PREDICTED: MLO-like protein 9 [Nelumbo nucifera]
A0A1U7ZWC6_NELNU MLOlike protein [Nelumbo nucifera]
A0A2G5EMG5_AQUCA MLOlike protein [Aquilegia coerulea]
A0A2G5EME4_AQUCA MLOlike protein [Aquilegia coerulea]
A0A2G5EMI7_AQUCA MLOlike protein [Aquilegia coerulea]
A0A200PTA8_9MAGN MLOlike protein [Macleaya cordata]
XP_026446164.1 MLO-like protein 9 [Papaver somniferum]
XP_026456054.1 MLO-like protein 9 [Papaver somniferum]
A0A4Y7ILL0_PAPSO MLOlike protein [Papaver somniferum]
A0A4Y7J4R5_PAPSO MLOlike protein [Papaver somniferum]
A0A3N7EGC4_POPTR MLOlike protein [Populus trichocarpa]
XP_034905487.1 MLO-like protein 9 [Populus alba]
XP_002301905.3 MLO-like protein 9 [Populus trichocarpa]
A0A6N2K3F1_SALVM MLOlike protein [Salix viminalis]
A0A5N5NP69_9ROSI MLOlike protein [Salix brachista]
XP_028784595.1 MLO-like protein 9 [Prosopis alba]
XP_019414469.1 PREDICTED: MLO-like protein 9 [Lupinus angustifolius]
A0A6A4PPD7_LUPAL MLOlike protein [Lupinus albus]
A0A6A4N246_LUPAL MLOlike protein [Lupinus albus]
XP_019438129.1 PREDICTED: MLO-like protein 9 [Lupinus angustifolius]
A0A1J7HPR7_LUPAN MLOlike protein [Lupinus angustifolius]
XP_029144615.1 MLO-like protein 9 [Arachis hypogaea]
XP_029150517.1 MLO-like protein 9 [Arachis hypogaea]
A0A445BRV5_ARAHY MLOlike protein [Arachis hypogaea]
A0A445CD57_ARAHY MLOlike protein [Arachis hypogaea]
XP_004500841.1 MLO-like protein 9 [Cicer arietinum]
A0A2K3PRJ2_TRIPR MLOlike protein [Trifolium pratense]
A0A2Z6MBX8_TRISU MLOlike protein [Trifolium subterraneum]
XP_024633765.2 MLO-like protein 9 [Medicago truncatula]
A0A396J3L5_MEDTR MLOlike protein [Medicago truncatula]
KYP64880.1 MLO-like protein 5 [Cajanus cajan]
XP_003523524.1 MLO-like protein 9 [Glycine max]
RZC05281.1 MLO-like protein 5 [Glycine soja]
V7ATM8_PHAVU MLOlike protein [Phaseolus vulgaris]
XP_027903202.1 MLO-like protein 9 [Vigna unguiculata]
XP_014499404.1 MLO-like protein 5 [Vigna radiata var. radiata]
XP_017435835.1 PREDICTED: MLO-like protein 9 [Vigna angularis]
A0A0L9V9H1_PHAAN MLOlike protein [Phaseolus angularis]
XP_024967536.1 MLO-like protein 9 [Cynara cardunculus var. scolymus]
A0A103YEK8_CYNCS MLOlike protein [Cynara cardunculus var. scolymus]
XP_021971058.1 MLO-like protein 9 [Helianthus annuus]
XP_023750637.1 MLO-like protein 9 isoform X1 [Lactuca sativa]
XP_023750638.1 MLO-like protein 9 isoform X2 [Lactuca sativa]
XP_024970826.1 MLO-like protein 9 isoform X1 [Cynara cardunculus var. scolymus]
XP_024970827.1 MLO-like protein 5 isoform X2 [Cynara cardunculus var. scolymus]
XP_023772661.1 MLO-like protein 9 [Lactuca sativa]
A0A5N6LA71_9ASTR MLOlike protein [Mikania micrantha]
A0A2U1LY27_ARTAN MLOlike protein [Artemisia annua]
A0A251SFT8_HELAN MLOlike protein [Helianthus annuus]
XP_022013140.2 MLO-like protein 5 isoform X1 [Helianthus annuus]
XP_035839654.1 MLO-like protein 5 isoform X2 [Helianthus annuus]
A0A162AB76_DAUCS MLOlike protein [Daucus carota subsp. sativus]
XP_017249533.1 PREDICTED: MLO-like protein 9 [Daucus carota subsp. sativus]
A0A164XSQ4_DAUCS MLOlike protein [Daucus carota subsp. sativus]
A0A6I9SUQ1_SESIN MLOlike protein [Sesamum indicum]
A0A022RA25_ERYGU MLOlike protein [Erythranthe guttata]
A0A5A7QGD7_STRAF MLOlike protein [Striga asiatica]
A0A2Z7CEI4_9LAMI MLOlike protein [Dorcoceras hygrometricum]
A0A2G9HAW6_9LAMI MLOlike protein [Handroanthus impetiginosus]
XP_012832777.1 PREDICTED: MLO-like protein 9 [Erythranthe guttata]
A0A5A7Q2A9_STRAF MLOlike protein [Striga asiatica]
XP_042016753.1 MLO-like protein 9 [Salvia splendens]
XP_042057131.1 MLO-like protein 9 [Salvia splendens]
XP_042012809.1 MLO-like protein 9 [Salvia splendens]
A0A4D9B4G2_SALSN MLOlike protein [Salvia splendens]
A0A4D8Z6P1_SALSN MLOlike protein [Salvia splendens]
A0A4D9BDE7_SALSN MLOlike protein [Salvia splendens]
XP_022895460.1 MLO-like protein 9 [Olea europaea var. sylvestris]
XP_022852121.1 MLO-like protein 5 [Olea europaea var. sylvestris]
XP_019173670.1 PREDICTED: MLO-like protein 9 [Ipomoea nil]
XP_031122859.1 MLO-like protein 9 [Ipomoea triloba]
XP_019186715.1 PREDICTED: MLO-like protein 9 [Ipomoea nil]
XP_031103481.1 MLO-like protein 9 [Ipomoea triloba]
A0A328E752_9ASTE MLOlike protein [Cuscuta australis]
A0A484L3M7_9ASTE MLOlike protein [Cuscuta campestris]
XP_016537971.1 PREDICTED: MLO-like protein 9 isoform X2 [Capsicum annuum]
XP_016537970.1 PREDICTED: MLO-like protein 9 isoform X1 [Capsicum annuum]
A0A2G3BSN3_CAPCH MLOlike protein [Capsicum chinense]
XP_016488468.1 PREDICTED: MLO-like protein 9 [Nicotiana tabacum]
XP_016486933.1 PREDICTED: MLO-like protein 9 [Nicotiana tabacum]
A0A1J6HYG3_NICAT MLOlike protein [Nicotiana attenuata]
XP_006356610.1 PREDICTED: MLO-like protein 9 [Solanum tuberosum]
A0A0V0IKU6_SOLCH MLOlike protein [Solanum chacoense]
A0A6N2BGC1_SOLCI MLOlike protein [Solanum chilense]
XP_015084528.1 MLO-like protein 9 [Solanum pennellii]
XP_004245231.1 MLO-like protein 9 [Solanum lycopersicum]
A0A1C9A1H0_SOLLC MLOlike protein [Solanum lycopersicum]
A0A068UG77_COFCA MLOlike protein [Coffea canephora]
XP_027089850.1 LOW QUALITY PROTEIN: MLO-like protein 9 [Coffea arabica]
XP_027148633.1 MLO-like protein 9 [Coffea eugenioides]
XP_031376978.1 MLO-like protein 9 [Punica granatum]
A0A218X8A3_PUNGR MLOlike protein [Punica granatum]
A0A5B6YQW6_DAVIN MLOlike protein [Davidia involucrata]
A0A5B6YRI5_DAVIN MLOlike protein [Davidia involucrata]
A0A5J5B279_9ASTE MLOlike protein [Nyssa sinensis]
A0A4S4DUK6_CAMSI MLOlike protein [Camellia sinensis var. sinensis]
XP_028116019.1 LOW QUALITY PROTEIN: MLO-like protein 9 [Camellia sinensis]
A0A4S4D8I0_CAMSI MLOlike protein [Camellia sinensis var. sinensis]
XP_034675280.1 MLO-like protein 9 [Vitis riparia]
F6I6U8_VITVI MLOlike protein [Vitis vinifera]
XP_010663996.1 PREDICTED: MLO-like protein 9 [Vitis vinifera]
A0A438K3G5_VITVI MLOlike protein [Vitis vinifera]
A0A438ETD7_VITVI MLOlike protein [Vitis vinifera]
XP_030441652.1 MLO-like protein 9 [Syzygium oleosum]
XP_030535713.1 MLO-like protein 9 [Rhodamnia argentea]
XP_039170551.1 MLO-like protein 9 [Eucalyptus grandis]
A0A059BXG8_EUCGR MLOlike protein [Eucalyptus grandis]
XP_038715212.1 MLO-like protein 9 [Tripterygium wilfordii]
XP_038716781.1 MLO-like protein 9 [Tripterygium wilfordii]
XP_012073856.1 MLO-like protein 9 [Jatropha curcas]
XP_025012684.1 MLO-like protein 5 [Ricinus communis]
B9R8R7_RICCO MLOlike protein [Ricinus communis]
XP_021614134.1 MLO-like protein 9 [Manihot esculenta]
A0A2C9VVQ3_MANES MLOlike protein [Manihot esculenta]
A0A2C9TZJ8_MANES MLOlike protein [Manihot esculenta]
XP_021686488.1 MLO-like protein 9 [Hevea brasiliensis]
XP_021665941.1 MLO-like protein 9 [Hevea brasiliensis]
A0A1Q3BD68_CEPFO MLOlike protein [Cephalotus follicularis]
A0A1R3JJF4_COCAP MLOlike protein [Corchorus capsularis]
A0A1R3KRA2_9ROSI MLOlike protein [Corchorus olitorius]
XP_022765985.1 MLO-like protein 9 [Durio zibethinus]
A0A061FDD8_THECC MLOlike protein [Theobroma cacao]
XP_021284417.1 MLO-like protein 9 isoform X2 [Herrania umbratica]
XP_021284416.1 MLO-like protein 9 isoform X1 [Herrania umbratica]
XP_021284418.1 MLO-like protein 5 isoform X3 [Herrania umbratica]
KAE8729063.1 MLO-like protein 7 [Hibiscus syriacus]
XP_039045626.1 MLO-like protein 9 [Hibiscus syriacus]
KAE8674606.1 MLO-like protein 5 [Hibiscus syriacus]
XP_039033182.1 MLO-like protein 9 [Hibiscus syriacus]
A0A2P5VZ04_GOSBA MLOlike protein [Gossypium barbadense]
A0A5D2KBX2_GOSTO MLOlike protein [Gossypium tomentosum]
XP_012449175.1 PREDICTED: MLO-like protein 9 [Gossypium raimondii]
A0A5D2UE07_GOSMU MLOlike protein [Gossypium mustelinum]
A0A5B6W5W3_9ROSI MLOlike protein [Gossypium australe]
A0A5D2YR88_GOSMU MLOlike protein [Gossypium mustelinum]
XP_017614606.1 PREDICTED: MLO-like protein 9 [Gossypium arboreum]
XP_016726675.1 MLO-like protein 9 [Gossypium hirsutum]
A0A5D2Q0K3_GOSTO MLOlike protein [Gossypium tomentosum]
XP_015884117.1 MLO-like protein 9 [Ziziphus jujuba]
EXB56285.1 MLO-like protein 5 [Morus notabilis]
XP_024020107.1 MLO-like protein 9 [Morus notabilis]
XP_030498064.1 MLO-like protein 9 [Cannabis sativa]
A0A2P5A983_PARAD MLOlike protein [Parasponia andersonii]
A0A2P5EY87_TREOI MLOlike protein [Trema orientale]
XP_004301623.1 PREDICTED: MLO-like protein 5 [Fragaria vesca subsp. vesca]
XP_024171831.1 MLO-like protein 9 [Rosa chinensis]
XP_009372611.1 PREDICTED: MLO-like protein 9 [Pyrus x bretschneideri]
XP_008373392.2 MLO-like protein 9 [Malus domestica]
A0A540KHH3_MALBA MLOlike protein [Malus baccata]
XP_034215505.1 MLO-like protein 9 [Prunus dulcis]
A0A5E4F5Q9_PRUDU MLOlike protein [Prunus dulcis]
XP_021825337.1 MLO-like protein 9 [Prunus avium]
A0A314ZAX8_PRUYE MLOlike protein [Prunus yedoensis var. nudiflora]
XP_007211108.1 MLO-like protein 9 [Prunus persica]
XP_008237943.1 PREDICTED: MLO-like protein 9 [Prunus mume]
A0A6J5X9U3_PRUAR MLOlike protein [Prunus armeniaca]
A0A6J5USX3_PRUAR MLOlike protein [Prunus armeniaca]
A0A2N9FYG8_FAGSY MLOlike protein [Fagus sylvatica]
XP_030951032.1 MLO-like protein 9 [Quercus lobata]
XP_023904415.1 MLO-like protein 9 [Quercus suber]
A0A5N6R937_9ROSI MLOlike protein [Carpinus fangiana]
XP_018848280.2 MLO-like protein 9 [Juglans regia]
XP_041017752.1 LOW QUALITY PROTEIN: MLO-like protein 9 [Juglans microcarpa x Juglans regia]
XP_041020367.1 LOW QUALITY PROTEIN: MLO-like protein 9 [Juglans microcarpa x Juglans regia]
A0A2I4HWT8_JUGRE MLOlike protein [Juglans regia]
A0A2I4HWV3_JUGRE MLOlike protein [Juglans regia]
A0A200PR32_9MAGN MLOlike protein [Macleaya cordata]
XP_026394750.1 MLO-like protein 5 [Papaver somniferum]
XP_026403716.1 MLO-like protein 5 [Papaver somniferum]
XP_022153108.1 MLO-like protein 9 [Momordica charantia]
XP_023546036.1 MLO-like protein 9 [Cucurbita pepo subsp. pepo]
XP_022946170.1 MLO-like protein 9 [Cucurbita moschata]
XP_022999674.1 MLO-like protein 9 [Cucurbita maxima]
XP_038885853.1 MLO-like protein 9 [Benincasa hispida]
A0A0A0KFF5_CUCSA MLOlike protein [Cucumis sativus]
XP_008464827.1 PREDICTED: MLO-like protein 9 [Cucumis melo]
A0A5A7TAR3_CUCME MLOlike protein [Cucumis melo var. makuwa]
A0A1U8B458_NELNU MLOlike protein [Nelumbo nucifera]
A0A165XNA6_DAUCS MLOlike protein [Daucus carota subsp. sativus]
XP_017244535.1 PREDICTED: MLO-like protein 9 isoform X1 [Daucus carota subsp. sativus]
XP_017244536.1 PREDICTED: MLO-like protein 10 isoform X2 [Daucus carota subsp. sativus]
XP_010680631.1 PREDICTED: MLO-like protein 10 isoform X1 [Beta vulgaris subsp. vulgaris]
XP_010680632.1 PREDICTED: MLO-like protein 10 isoform X2 [Beta vulgaris subsp. vulgaris]
XP_021839397.1 MLO-like protein 10 [Spinacia oleracea]
A0A0K9RVR3_SPIOL MLOlike protein [Spinacia oleracea]
XP_021736976.1 MLO-like protein 10 [Chenopodium quinoa]
XP_021714088.1 MLO-like protein 10 isoform X1 [Chenopodium quinoa]
XP_021714090.1 MLO-like protein 10 isoform X2 [Chenopodium quinoa]
XP_022158300.1 MLO-like protein 8 [Momordica charantia]
XP_038904161.1 MLO-like protein 10 isoform X1 [Benincasa hispida]
XP_038904162.1 MLO-like protein 8 isoform X2 [Benincasa hispida]
XP_004146181.1 MLO-like protein 10 [Cucumis sativus]
A0A1S3BJ31_CUCME MLOlike protein [Cucumis melo]
A0A5D3CHT2_CUCME MLOlike protein [Cucumis melo var. makuwa]
A0A1S3BJP0_CUCME MLOlike protein [Cucumis melo]
A0A6J1F036_CUCMO MLOlike protein [Cucurbita moschata]
XP_023539223.1 MLO-like protein 8 isoform X3 [Cucurbita pepo subsp. pepo]
XP_023539220.1 MLO-like protein 8 isoform X1 [Cucurbita pepo subsp. pepo]
A0A6J1F530_CUCMO MLOlike protein [Cucurbita moschata]
XP_022971420.1 MLO-like protein 8 isoform X1 [Cucurbita maxima]
XP_022971422.1 MLO-like protein 8 isoform X3 [Cucurbita maxima]
XP_022971421.1 MLO-like protein 8 isoform X2 [Cucurbita maxima]
XP_023539222.1 MLO-like protein 8 isoform X2 [Cucurbita pepo subsp. pepo]
XP_028073209.1 MLO-like protein 10 [Camellia sinensis]
A0A4S4EA42_CAMSI MLOlike protein [Camellia sinensis var. sinensis]
XP_028109106.1 MLO-like protein 10 isoform X2 [Camellia sinensis]
XP_028109105.1 MLO-like protein 10 isoform X1 [Camellia sinensis]
XP_028109107.1 MLO-like protein 10 isoform X3 [Camellia sinensis]
XP_034690129.1 MLO-like protein 10 [Vitis riparia]
A0A1W5VNV9_9ROSI MLOlike protein [Vitis flexuosa]
XP_002276608.1 PREDICTED: MLO-like protein 10 [Vitis vinifera]
A0A438KIV5_VITVI MLOlike protein [Vitis vinifera]
A0A5J5BXI2_9ASTE MLOlike protein [Nyssa sinensis]
A0A5B6YYY5_DAVIN MLOlike protein [Davidia involucrata]
A0A5B6YZ24_DAVIN MLOlike protein [Davidia involucrata]
A0A5B6YZE9_DAVIN MLOlike protein [Davidia involucrata]
A0A2R6RIX7_ACTCC MLOlike protein [Actinidia chinensis var. chinensis]
A0A2R6Q1U7_ACTCC MLOlike protein [Actinidia chinensis var. chinensis]
XP_017229325.1 PREDICTED: MLO-like protein 10 [Daucus carota subsp. sativus]
A0A166G1B6_DAUCS MLOlike protein [Daucus carota subsp. sativus]
A0A251S3S5_HELAN MLOlike protein [Helianthus annuus]
A0A5N6PY78_9ASTR MLOlike protein [Mikania micrantha]
A0A5N6MKR2_9ASTR MLOlike protein [Mikania micrantha]
A0A2U1LQ87_ARTAN MLOlike protein [Artemisia annua]
XP_023748379.1 MLO-like protein 8 [Lactuca sativa]
XP_024975323.1 MLO-like protein 8 [Cynara cardunculus var. scolymus]
A0A124SFE3_CYNCS MLOlike protein [Cynara cardunculus var. scolymus]
A0A2U1M7R3_ARTAN MLOlike protein [Artemisia annua]
A0A5N6NG39_9ASTR MLOlike protein [Mikania micrantha]
XP_021982706.1 MLO-like protein 10 [Helianthus annuus]
A0A5N6NGN0_9ASTR MLOlike protein [Mikania micrantha]
A0A251TX09_HELAN MLOlike protein [Helianthus annuus]
XP_021980208.1 MLO-like protein 10 [Helianthus annuus]
XP_021982708.1 MLO-like protein 10 [Helianthus annuus]
XP_022012854.1 MLO-like protein 10 [Helianthus annuus]
A0A5N6PQE3_9ASTR MLOlike protein [Mikania micrantha]
XP_024977799.1 MLO-like protein 10 isoform X1 [Cynara cardunculus var. scolymus]
XP_024977800.1 MLO-like protein 10 isoform X2 [Cynara cardunculus var. scolymus]
A0A103XJZ1_CYNCS Mlorelated protein [Cynara cardunculus var. scolymus]
XP_023729682.1 MLO-like protein 8 isoform X1 [Lactuca sativa]
XP_023729683.1 MLO-like protein 10 isoform X2 [Lactuca sativa]
A0A2U1MF23_ARTAN MLOlike protein [Artemisia annua]
A0A140YWQ3_CHRMO MLOlike protein [Chrysanthemum morifolium]
A0A2U1MF70_ARTAN MLOlike protein [Artemisia annua]
A0A2Z7CYG3_9LAMI MLOlike protein [Dorcoceras hygrometricum]
A0A2R6S2Y7_ACTCC MLOlike protein [Actinidia chinensis var. chinensis]
A0A2Z7D7T3_9LAMI MLOlike protein [Dorcoceras hygrometricum]
XP_042042462.1 MLO-like protein 10 [Salvia splendens]
A0A4D9AZ67_SALSN MLOlike protein [Salvia splendens]
XP_042014622.1 MLO-like protein 10 [Salvia splendens]
A0A4D9AM13_SALSN MLOlike protein [Salvia splendens]
A0A5A7NW03_STRAF MLOlike protein [Striga asiatica]
A0A5A7P1Y5_STRAF MLOlike protein [Striga asiatica]
XP_012835005.1 PREDICTED: MLO-like protein 10 [Erythranthe guttata]
XP_012854688.1 PREDICTED: MLO-like protein 10 [Erythranthe guttata]
A0A2G9GX81_9LAMI MLOlike protein [Handroanthus impetiginosus]
A0A2Z7AJN4_9LAMI MLOlike protein [Dorcoceras hygrometricum]
XP_022879731.1 MLO-like protein 10 [Olea europaea var. sylvestris]
A0A6I9UT62_SESIN MLOlike protein [Sesamum indicum]
A0A6I9UHD9_SESIN MLOlike protein [Sesamum indicum]
A0A068UCS6_COFCA MLOlike protein [Coffea canephora]
XP_027071238.1 LOW QUALITY PROTEIN: MLO-like protein 8 [Coffea arabica]
XP_027176194.1 MLO-like protein 10 [Coffea eugenioides]
XP_019177400.1 PREDICTED: MLO-like protein 9 [Ipomoea nil]
XP_031117377.1 MLO-like protein 8 [Ipomoea triloba]
A0A328DJ32_9ASTE MLOlike protein [Cuscuta australis]
A0A484MPM9_9ASTE MLOlike protein [Cuscuta campestris]
XP_006366655.1 PREDICTED: MLO-like protein 8 isoform X1 [Solanum tuberosum]
XP_006366656.1 PREDICTED: MLO-like protein 8 isoform X2 [Solanum tuberosum]
A0A6N2BEN5_SOLCI MLOlike protein [Solanum chilense]
A0A1C9A1F5_SOLLC MLOlike protein [Solanum lycopersicum]
XP_010314898.1 MLO-like protein 9 [Solanum lycopersicum]
A0A3Q7E877_SOLLC MLOlike protein [Solanum lycopersicum]
A0A2G2XBR8_CAPBA MLOlike protein [Capsicum baccatum]
XP_016558628.1 PREDICTED: MLO-like protein 10 [Capsicum annuum]
A0A2G3D1R0_CAPCH MLOlike protein [Capsicum chinense]
XP_019231109.1 PREDICTED: MLO-like protein 8 isoform X2 [Nicotiana attenuata]
A0A0V0IJD9_SOLCH MLOlike protein [Solanum chacoense]
XP_019231107.1 PREDICTED: MLO-like protein 8 isoform X1 [Nicotiana attenuata]
XP_016482687.1 PREDICTED: MLO-like protein 8 [Nicotiana tabacum]
XP_009790030.1 PREDICTED: MLO-like protein 8 [Nicotiana sylvestris]
XP_016451555.1 PREDICTED: MLO-like protein 10 [Nicotiana tabacum]
XP_018626611.1 MLO-like protein 8 isoform X2 [Nicotiana tomentosiformis]
XP_019264927.1 PREDICTED: MLO-like protein 8 [Nicotiana attenuata]
XP_009601752.1 MLO-like protein 8 isoform X1 [Nicotiana tomentosiformis]
A0A2G2XFY2_CAPBA MLOlike protein [Capsicum baccatum]
XP_016560345.1 PREDICTED: MLO-like protein 8 [Capsicum annuum]
A0A2G3A9Y8_CAPAN MLOlike protein [Capsicum annuum]
A0A0V0IKK2_SOLCH Putative MLOlike protein 8like [Solanum chacoense]
A0A1C9A1F7_SOLLC MLOlike protein [Solanum lycopersicum]
M1B2G6_SOLTU MLOlike protein [Solanum tuberosum]
XP_015063323.1 MLO-like protein 8 [Solanum pennellii]
A0A6N2AJ66_SOLCI MLOlike protein [Solanum chilense]
XP_004232584.1 MLO-like protein 8 isoform X1 [Solanum lycopersicum]
XP_019067917.1 MLO-like protein 8 isoform X2 [Solanum lycopersicum]
A0A1C9A1G4_SOLLC MLOlike protein [Solanum lycopersicum]
A0A1C9A1F9_SOLLC MLOlike protein [Solanum lycopersicum]
XP_004512433.2 MLO-like protein 10 [Cicer arietinum]
XP_003612408.2 MLO-like protein 8 [Medicago truncatula]
A0A2K3PEF2_TRIPR MLOlike protein [Trifolium pratense]
A0A4P1QTH7_LUPAN MLOlike protein [Lupinus angustifolius]
XP_019420350.1 PREDICTED: MLO-like protein 10 isoform X1 [Lupinus angustifolius]
XP_019420351.1 PREDICTED: MLO-like protein 10 isoform X2 [Lupinus angustifolius]
XP_019445159.1 PREDICTED: MLO-like protein 10 [Lupinus angustifolius]
A0A4P1RHZ1_LUPAN MLOlike protein [Lupinus angustifolius]
A0A6A5MTA7_LUPAL MLOlike protein [Lupinus albus]
A0A6A4QH23_LUPAL MLOlike protein [Lupinus albus]
XP_027359814.1 MLO-like protein 10 isoform X3 [Abrus precatorius]
XP_027359811.1 MLO-like protein 10 isoform X1 [Abrus precatorius]
XP_027359813.1 MLO-like protein 10 isoform X2 [Abrus precatorius]
XP_027359815.1 MLO-like protein 10 isoform X4 [Abrus precatorius]
KYP55281.1 MLO-like protein 8 [Cajanus cajan]
XP_028240414.1 MLO-like protein 10 [Glycine soja]
RZC30166.1 MLO-like protein 8 isoform B [Glycine soja]
XP_003537693.1 MLO-like protein 10 [Glycine max]
A0A0R0HDZ3_SOYBN MLOlike protein [Glycine max]
RZB78984.1 MLO-like protein 8 isoform B [Glycine soja]
RZB78985.1 MLO-like protein 8 isoform C [Glycine soja]
V7CL59_PHAVU MLOlike protein [Phaseolus vulgaris]
XP_027914553.1 MLO-like protein 10 [Vigna unguiculata]
A0A4D6LQM9_VIGUN MLOlike protein [Vigna unguiculata]
XP_014519328.1 MLO-like protein 10 [Vigna radiata var. radiata]
A0A0L9URT6_PHAAN MLOlike protein [Phaseolus angularis]
XP_017426501.1 PREDICTED: MLO-like protein 10 isoform X1 [Vigna angularis]
XP_017426503.1 PREDICTED: MLO-like protein 10 isoform X2 [Vigna angularis]
XP_017426504.1 PREDICTED: MLO-like protein 10 isoform X3 [Vigna angularis]
XP_028795299.1 MLO-like protein 10 [Prosopis alba]
XP_028797065.1 MLO-like protein 8 [Prosopis alba]
XP_028776738.1 MLO-like protein 10 isoform X1 [Prosopis alba]
XP_028776739.1 MLO-like protein 10 isoform X2 [Prosopis alba]
A0A6P4CH82_ARADU MLOlike protein 8 [Arachis duranensis]
XP_016181543.1 MLO-like protein 10 [Arachis ipaensis]
XP_025696118.1 MLO-like protein 10 [Arachis hypogaea]
XP_019420526.1 PREDICTED: LOW QUALITY PROTEIN: MLO-like protein 8 [Lupinus angustifolius]
A0A1J7G089_LUPAN MLOlike protein [Lupinus angustifolius]
A0A4P1REX8_LUPAN MLOlike protein [Lupinus angustifolius]
A0A6A5MJE8_LUPAL MLOlike protein [Lupinus albus]
A0A6A4QMP9_LUPAL MLOlike protein [Lupinus albus]
A0A2K3NZY0_TRIPR MLOlike protein [Trifolium pratense]
XP_004509461.1 MLO-like protein 10 [Cicer arietinum]
A0A396GSS4_MEDTR MLOlike protein [Medicago truncatula]
G7L8P0_MEDTR MLOlike protein [Medicago truncatula]
A0A072U3E7_MEDTR MLOlike protein [Medicago truncatula]
A0A072TS45_MEDTR MLOlike protein [Medicago truncatula]
KYP42041.1 MLO-like protein 8 [Cajanus cajan]
XP_020239805.1 MLO-like protein 10 [Cajanus cajan]
V7CDQ7_PHAVU MLOlike protein [Phaseolus vulgaris]
XP_027921305.1 MLO-like protein 8 [Vigna unguiculata]
XP_017422314.1 PREDICTED: MLO-like protein 8 [Vigna angularis]
A0A1S3UXG8_VIGRR MLOlike protein [Vigna radiata var. radiata]
XP_003534232.1 MLO-like protein 10 isoform X1 [Glycine max]
XP_040860984.1 MLO-like protein 10 isoform X3 [Glycine max]
A0A445J3F6_GLYSO MLOlike protein [Glycine soja]
XP_006599251.1 MLO-like protein 10 [Glycine max]
A0A0B2PT03_GLYSO MLOlike protein [Glycine soja]
XP_006587547.1 MLO-like protein 10 isoform X2 [Glycine max]
RZB60586.1 MLO-like protein 8 isoform B [Glycine soja]
XP_010530986.1 PREDICTED: MLO-like protein 8 [Tarenaya hassleriana]
A0A6D2I0J6_9BRAS MLOlike protein [Microthlaspi erraticum]
R0HRZ5_9BRAS MLOlike protein [Capsella rubella]
XP_010514988.1 PREDICTED: MLO-like protein 8 [Camelina sativa]
XP_010489376.1 PREDICTED: MLO-like protein 8 [Camelina sativa]
XP_020889257.1 MLO-like protein 8 isoform X1 [Arabidopsis lyrata subsp. lyrata]
XP_020889258.1 MLO-like protein 8 isoform X2 [Arabidopsis lyrata subsp. lyrata]
O22757.2 MLO-like protein 8 [Arabidopsis thaliana]
A0A178VWT8_ARATH MLOlike protein [Arabidopsis thaliana]
A0A565C6F7_9BRAS MLOlike protein [Arabis nemorensis]
A0A087HDC3_ARAAL MLOlike protein [Arabis alpina]
XP_006409301.1 MLO-like protein 8 [Eutrema salsugineum]
E4MXA1_EUTHA MLOlike protein [Eutrema halophilum]
A0A1J3J498_NOCCA MLOlike protein [Noccaea caerulescens]
A0A1J3HDH8_NOCCA MLOlike protein [Noccaea caerulescens]
A0A1J3EYW3_NOCCA MLOlike protein [Noccaea caerulescens]
XP_018433879.1 PREDICTED: MLO-like protein 8 [Raphanus sativus]
XP_013687854.1 MLO-like protein 8 [Brassica napus]
A0A3P6ASQ8_BRACM MLOlike protein [Brassica campestris]
XP_013595723.1 PREDICTED: MLO-like protein 8 [Brassica oleracea var. oleracea]
XP_013744597.1 MLO-like protein 8 [Brassica napus]
XP_009121111.1 MLO-like protein 8 [Brassica rapa]
A0A6J0LAN4_RAPSA MLOlike protein [Raphanus sativus]
XP_013697937.1 MLO-like protein 8 [Brassica napus]
XP_013661435.1 MLO-like protein 8 [Brassica napus]
XP_013612933.1 PREDICTED: MLO-like protein 8 [Brassica oleracea var. oleracea]
A0A397XSL6_BRACM MLOlike protein [Brassica campestris]
A0A3P5XWQ1_BRACM MLOlike protein [Brassica campestris]
M4F859_BRARP MLOlike protein [Brassica rapa subsp. pekinensis]
A0A565CXI0_9BRAS MLOlike protein [Arabis nemorensis]
A0A087GEF6_ARAAL MLOlike protein [Arabis alpina]
XP_006393785.2 MLO-like protein 10 [Eutrema salsugineum]
V4MIB2_EUTSA MLOlike protein [Eutrema salsugineum]
Q9FKY5.1 MLO-like protein 10 [Arabidopsis thaliana]
A0A5S9YHD9_ARATH MLOlike protein [Arabidopsis thaliana]
D7MNH6_ARALL MLOlike protein [Arabidopsis lyrata subsp. lyrata]
XP_020871572.1 MLO-like protein 10 isoform X1 [Arabidopsis lyrata subsp. lyrata]
XP_020871573.1 MLO-like protein 10 isoform X2 [Arabidopsis lyrata subsp. lyrata]
XP_006281817.1 MLO-like protein 10 [Capsella rubella]
XP_010484707.1 PREDICTED: MLO-like protein 10 isoform X1 [Camelina sativa]
XP_010444861.1 PREDICTED: MLO-like protein 10 [Camelina sativa]
XP_019095908.1 PREDICTED: MLO-like protein 10 isoform X2 [Camelina sativa]
A0A178UFT3_ARATH MLOlike protein [Arabidopsis thaliana]
XP_020871575.1 MLO-like protein 10 isoform X3 [Arabidopsis lyrata subsp. lyrata]
A0A1P8BEY7_ARATH MLOlike protein [Arabidopsis thaliana]
A0A6D2K0P6_9BRAS MLOlike protein [Microthlaspi erraticum]
A0A6D2I0R7_9BRAS MLOlike protein [Microthlaspi erraticum]
XP_020889260.1 MLO-like protein 7 isoform X1 [Arabidopsis lyrata subsp. lyrata]
XP_020889261.1 MLO-like protein 7 isoform X2 [Arabidopsis lyrata subsp. lyrata]
A0A178VXK5_ARATH MLOlike protein [Arabidopsis thaliana]
O22752.3 MLO-like protein 7 [Arabidopsis thaliana]
A0A654EUX4_ARATH MLOlike protein [Arabidopsis thaliana]
A0A087HDC8_ARAAL MLOlike protein [Arabis alpina]
XP_006409308.1 MLO-like protein 7 [Eutrema salsugineum]
A0A565CLT3_9BRAS MLOlike protein [Arabis nemorensis]
XP_006299666.1 MLO-like protein 7 [Capsella rubella]
XP_010467513.1 PREDICTED: MLO-like protein 7 [Camelina sativa]
XP_010489369.1 PREDICTED: MLO-like protein 7 [Camelina sativa]
XP_018455133.1 PREDICTED: MLO-like protein 7 [Raphanus sativus]
A0A078GV26_BRANA MLOlike protein [Brassica napus]
XP_013661439.1 MLO-like protein 7 [Brassica napus]
A0A3P5Y629_BRACM MLOlike protein [Brassica campestris]
A0A397Y2Q1_BRACM MLOlike protein [Brassica campestris]
XP_009112429.1 MLO-like protein 7 [Brassica rapa]
XP_013613020.1 PREDICTED: MLO-like protein 7 [Brassica oleracea var. oleracea]
A0A3N6QPB4_BRACR MLOlike protein [Brassica cretica]
A0A3P6DQR7_BRAOL MLOlike protein [Brassica oleracea]
XP_013696096.1 MLO-like protein 7 [Brassica napus]
A0A078GQ68_BRANA MLOlike protein [Brassica napus]
XP_010029568.2 MLO-like protein 10 [Eucalyptus grandis]
A0A059ASU5_EUCGR MLOlike protein [Eucalyptus grandis]
XP_030464096.1 MLO-like protein 10 [Syzygium oleosum]
XP_030523790.1 MLO-like protein 10 isoform X1 [Rhodamnia argentea]
XP_030523791.1 MLO-like protein 10 isoform X2 [Rhodamnia argentea]
A0A6J1BTX4_MOMCH MLOlike protein [Momordica charantia]
A0A6J1IPJ6_CUCMA MLOlike protein [Cucurbita maxima]
XP_022950606.1 MLO-like protein 8 [Cucurbita moschata]
XP_023543531.1 MLO-like protein 10 [Cucurbita pepo subsp. pepo]
XP_023003673.1 MLO-like protein 9 [Cucurbita maxima]
XP_022926711.1 MLO-like protein 8 [Cucurbita moschata]
XP_023518037.1 MLO-like protein 8 [Cucurbita pepo subsp. pepo]
A0A5A7SIZ5_CUCME MLOlike protein [Cucumis melo var. makuwa]
A0A5D3CQ82_CUCME MLOlike protein [Cucumis melo var. makuwa]
XP_038882034.1 MLO-like protein 10 [Benincasa hispida]
XP_008440929.1 PREDICTED: MLO-like protein 8 [Cucumis melo]
XP_011658086.1 MLO-like protein 8 [Cucumis sativus]
A0A0A0KH24_CUCSA MLOlike protein [Cucumis sativus]
A0A5C7HQF6_9ROSI MLOlike protein [Acer yangbiense]
XP_038720534.1 MLO-like protein 10 isoform X2 [Tripterygium wilfordii]
XP_038720533.1 MLO-like protein 10 isoform X1 [Tripterygium wilfordii]
XP_031253770.1 MLO-like protein 10 [Pistacia vera]
XP_031269213.1 MLO-like protein 10 [Pistacia vera]
XP_031269214.1 MLO-like protein 8 [Pistacia vera]
A0A2C9WFM7_MANES MLOlike protein [Manihot esculenta]
XP_015582906.1 MLO-like protein 8 [Ricinus communis]
B9T2K3_RICCO MLOlike protein [Ricinus communis]
XP_012065427.1 MLO-like protein 10 [Jatropha curcas]
A0A067L5W4_JATCU MLOlike protein [Jatropha curcas]
XP_021605658.1 MLO-like protein 10 [Manihot esculenta]
XP_021687228.1 MLO-like protein 8 [Hevea brasiliensis]
A0A6A6MJ22_HEVBR MLOlike protein [Hevea brasiliensis]
A0A6A6MJF0_HEVBR MLOlike protein [Hevea brasiliensis]
XP_021691439.1 MLO-like protein 10 [Hevea brasiliensis]
W0GCR5_HEVBR MLOlike protein [Hevea brasiliensis]
A0A2K1ZQ74_POPTR MLOlike protein [Populus trichocarpa]
XP_011014773.1 PREDICTED: MLO-like protein 10 isoform X1 [Populus euphratica]
XP_011014774.1 PREDICTED: MLO-like protein 10 isoform X2 [Populus euphratica]
XP_034910125.1 LOW QUALITY PROTEIN: MLO-like protein 10 [Populus alba]
A0A4U5MAI9_POPAL MLOlike protein [Populus alba]
A0A5N5MNN1_9ROSI MLOlike protein [Salix brachista]
A0A6N2LY10_SALVM MLOlike protein [Salix viminalis]
XP_011022136.1 PREDICTED: MLO-like protein 8 [Populus euphratica]
XP_002307201.2 MLO-like protein 8 [Populus trichocarpa]
XP_034926478.1 MLO-like protein 8 isoform X2 [Populus alba]
XP_034926477.1 MLO-like protein 10 isoform X1 [Populus alba]
XP_039069653.1 MLO-like protein 8 [Hibiscus syriacus]
KAE8715889.1 MLO-like protein 10 [Hibiscus syriacus]
A0A6A3C1Z2_HIBSY MLOlike protein [Hibiscus syriacus]
XP_022741334.1 MLO-like protein 10 isoform X1 [Durio zibethinus]
XP_022741335.1 MLO-like protein 10 isoform X2 [Durio zibethinus]
A0A1R3GC52_COCAP MLOlike protein [Corchorus capsularis]
A0A1R3ILB8_9ROSI MLOlike protein [Corchorus olitorius]
XP_017983398.1 PREDICTED: MLO-like protein 10 [Theobroma cacao]
XP_021301126.1 MLO-like protein 10 [Herrania umbratica]
KAE8685950.1 MLO-like protein 10 [Hibiscus syriacus]
KAE8701288.1 MLO-like protein 10 [Hibiscus syriacus]
XP_039003899.1 MLO-like protein 10 [Hibiscus syriacus]
A0A5D2FXN4_GOSDA MLOlike protein [Gossypium darwinii]
A0A0B0P5N0_GOSAR MLOlike protein [Gossypium arboreum]
A0A5J5V5A6_GOSBA MLOlike protein [Gossypium barbadense]
XP_017611490.1 PREDICTED: MLO-like protein 10 [Gossypium arboreum]
XP_016743464.1 MLO-like protein 10 [Gossypium hirsutum]
A0A5D2PUQ5_GOSTO MLOlike protein [Gossypium tomentosum]
A0A5D2PV10_GOSTO MLOlike protein [Gossypium tomentosum]
A0A0D2QT70_GOSRA MLOlike protein [Gossypium raimondii]
A0A0D2NBW6_GOSRA MLOlike protein [Gossypium raimondii]
A0A0D2PUB4_GOSRA MLOlike protein [Gossypium raimondii]
A0A5D2K9K3_GOSTO MLOlike protein [Gossypium tomentosum]
A0A5D2BYS6_GOSDA MLOlike protein [Gossypium darwinii]
A0A5D2UCN7_GOSMU MLOlike protein [Gossypium mustelinum]
A0A1U8MV80_GOSHI MLOlike protein [Gossypium hirsutum]
A0A0D2Q1M0_GOSRA MLOlike protein [Gossypium raimondii]
A0A5B6UQ35_9ROSI MLOlike protein [Gossypium australe]
A0A1Q3D179_CEPFO MLOlike protein [Cephalotus follicularis]
A0A6A1VLF6_9ROSI MLOlike protein [Morella rubra]
A0A2N9FCK4_FAGSY MLOlike protein [Fagus sylvatica]
XP_030975512.1 MLO-like protein 10 isoform X1 [Quercus lobata]
XP_030975513.1 MLO-like protein 10 isoform X2 [Quercus lobata]
XP_023889864.1 MLO-like protein 10 isoform X1 [Quercus suber]
XP_023889865.1 MLO-like protein 10 isoform X2 [Quercus suber]
A0A5N6QVC4_9ROSI MLOlike protein [Carpinus fangiana]
A0A5N6RF54_9ROSI MLOlike protein [Carpinus fangiana]
XP_041020561.1 MLO-like protein 8 [Juglans microcarpa x Juglans regia]
XP_018819989.2 MLO-like protein 10 [Juglans regia]
XP_041018094.1 MLO-like protein 10 [Juglans microcarpa x Juglans regia]
EXB70344.1 MLO-like protein 8 [Morus notabilis]
XP_024022205.1 MLO-like protein 8 [Morus notabilis]
XP_030498821.1 MLO-like protein 8 [Cannabis sativa]
A0A2P5BKQ8_PARAD MLOlike protein [Parasponia andersonii]
A0A2P5CQ78_TREOI MLOlike protein [Trema orientale]
XP_024036285.1 MLO-like protein 10 isoform X2 [Citrus clementina]
A0A2H5Q4C7_CITUN MLOlike protein [Citrus unshiu]
A0A2H5Q4C9_CITUN MLOlike protein [Citrus unshiu]
XP_006467107.1 MLO-like protein 10 [Citrus sinensis]
XP_006425252.1 MLO-like protein 10 isoform X1 [Citrus clementina]
XP_024036286.1 MLO-like protein 10 isoform X3 [Citrus clementina]
A0A067FW25_CITSI MLOlike protein [Citrus sinensis]
V4SN21_9ROSI MLOlike protein [Citrus clementina]
A0A067G7Y9_CITSI MLOlike protein [Citrus sinensis]
A0A067G7M7_CITSI MLOlike protein [Citrus sinensis]
XP_015889625.1 MLO-like protein 10 [Ziziphus jujuba]
XP_030464126.1 MLO-like protein 10 [Syzygium oleosum]
XP_030535901.1 MLO-like protein 10 [Rhodamnia argentea]
A0A059AHQ7_EUCGR MLOlike protein [Eucalyptus grandis]
XP_010033601.2 MLO-like protein 10 [Eucalyptus grandis]
A0A059AIS3_EUCGR MLOlike protein [Eucalyptus grandis]
XP_031401623.1 MLO-like protein 8 [Punica granatum]
A0A218W770_PUNGR MLOlike protein [Punica granatum]
A0A314Z511_PRUYE MLOlike protein [Prunus yedoensis var. nudiflora]
XP_021804560.1 MLO-like protein 8 [Prunus avium]
XP_008242102.1 PREDICTED: MLO-like protein 8 [Prunus mume]
A0A6J5VIK0_PRUAR MLOlike protein [Prunus armeniaca]
M5WFF7_PRUPE MLOlike protein [Prunus persica]
A0A5E4E2T2_PRUDU MLOlike protein [Prunus dulcis]
A0A4Y1RWI5_PRUDU MLOlike protein [Prunus dulcis]
D2K8P0_PRUPE MLOlike protein [Prunus persica]
XP_004287711.1 PREDICTED: MLO-like protein 10 [Fragaria vesca subsp. vesca]
A0A3S7L8P3_9ROSA MLOlike protein [Rosa longicuspis var. longicuspis]
XP_024182431.1 MLO-like protein 10 [Rosa chinensis]
A0A3S7L8C6_ROSGI MLOlike protein [Rosa gigantea]
XP_009369784.1 PREDICTED: MLO-like protein 8 [Pyrus x bretschneideri]
A0A498KFB5_MALDO MLOlike protein [Malus domestica]
XP_028945692.1 MLO-like protein 8 [Malus domestica]
E7EM08_9ROSA MLOlike protein [Malus toringoides]
A0A498HVS7_MALDO MLOlike protein [Malus domestica]
XP_028949971.1 LOW QUALITY PROTEIN: MLO-like protein 8 [Malus domestica]
A0A540N524_MALBA MLOlike protein [Malus baccata]
A0A5N5HK60_9ROSA MLOlike protein [Pyrus ussuriensis x Pyrus communis]
A0A5N5I4R8_9ROSA MLOlike protein [Pyrus ussuriensis x Pyrus communis]
A0A2G5D502_AQUCA MLOlike protein [Aquilegia coerulea]
A0A200R5V1_9MAGN MLOlike protein [Macleaya cordata]
XP_026418094.1 MLO-like protein 3 [Papaver somniferum]
XP_026397569.1 MLO-like protein 3 [Papaver somniferum]
XP_020518732.1 MLO-like protein 2 isoform X2 [Amborella trichopoda]
XP_006836488.1 MLO-like protein 3 isoform X1 [Amborella trichopoda]
XP_039145229.1 MLO-like protein 3 [Dioscorea cayenensis subsp. rotundata]
XP_009399990.1 PREDICTED: MLO-like protein 3 [Musa acuminata subsp. malaccensis]
A0A4S8JUX1_MUSBA MLOlike protein [Musa balbisiana]
XP_010922536.1 MLO-like protein 3 isoform X1 [Elaeis guineensis]
XP_029120626.1 MLO-like protein 3 isoform X2 [Elaeis guineensis]
XP_008783729.2 MLO-like protein 3 [Phoenix dactylifera]
A0A2H3XH74_PHODC MLOlike protein [Phoenix dactylifera]
A0A3Q0HZD6_PHODC MLOlike protein [Phoenix dactylifera]
XP_021289918.1 LOW QUALITY PROTEIN: MLO-like protein 6 [Herrania umbratica]
XP_027352241.1 MLO-like protein 3 [Abrus precatorius]
A0A151TV03_CAJCA MLOlike protein [Cajanus cajan]
XP_027922841.1 MLO-like protein 3 [Vigna unguiculata]
A0A4D6MBW3_VIGUN MLOlike protein [Vigna unguiculata]
XP_014496300.1 MLO-like protein 3 [Vigna radiata var. radiata]
XP_017416749.1 PREDICTED: MLO-like protein 3 [Vigna angularis]
A0A0L9U8C4_PHAAN MLOlike protein [Phaseolus angularis]
XP_003553544.1 MLO-like protein 3 [Glycine max]
XP_003520647.1 MLO-like protein 3 isoform X1 [Glycine max]
XP_028225808.1 MLO-like protein 3 isoform X1 [Glycine soja]
XP_040870050.1 MLO-like protein 3 isoform X2 [Glycine max]
XP_028225811.1 MLO-like protein 3 isoform X4 [Glycine soja]
XP_028225812.1 MLO-like protein 3 isoform X5 [Glycine soja]
XP_028225810.1 MLO-like protein 3 isoform X3 [Glycine soja]
A0A0R0KL65_SOYBN MLOlike protein [Glycine max]
EXC16245.1 MLO-like protein 3 [Morus notabilis]
XP_024028723.1 MLO-like protein 3 [Morus notabilis]
XP_028102894.1 MLO-like protein 3 [Camellia sinensis]
XP_028076109.1 MLO-like protein 3 [Camellia sinensis]
XP_028102891.1 MLO-like protein 3 [Camellia sinensis]
A0A4D8ZXG0_SALSN MLOlike protein [Salvia splendens]
XP_011094743.1 MLO-like protein 3 isoform X1 [Sesamum indicum]
XP_020553386.1 MLO-like protein 3 isoform X2 [Sesamum indicum]
XP_022765807.1 MLO-like protein 3 [Durio zibethinus]
XP_039018071.1 MLO-like protein 3 [Hibiscus syriacus]
A0A1R3HTL0_9ROSI MLOlike protein [Corchorus olitorius]
XP_017977434.1 PREDICTED: MLO-like protein 3 isoform X1 [Theobroma cacao]
A0A061ERZ0_THECC MLOlike protein [Theobroma cacao]
XP_017977435.1 PREDICTED: MLO-like protein 3 isoform X2 [Theobroma cacao]
A0A061ESI6_THECC MLOlike protein [Theobroma cacao]
XP_031252282.1 MLO-like protein 3 [Pistacia vera]
A0A5C7HP09_9ROSI MLOlike protein [Acer yangbiense]
A0A5C7HQC2_9ROSI MLOlike protein [Acer yangbiense]
XP_011048572.1 PREDICTED: MLO-like protein 3 isoform X1 [Populus euphratica]
XP_011048573.1 PREDICTED: MLO-like protein 3 isoform X2 [Populus euphratica]
XP_006381474.1 MLO-like protein 3 [Populus trichocarpa]
A0A6M2EMK6_9ROSI MLOlike protein [Populus davidiana]
XP_034914229.1 MLO-like protein 3 [Populus alba]
A0A6A6KPF6_HEVBR MLOlike protein [Hevea brasiliensis]
XP_021673990.1 MLO-like protein 3 [Hevea brasiliensis]
XP_021668868.1 MLO-like protein 3 isoform X1 [Hevea brasiliensis]
XP_021668869.1 MLO-like protein 3 isoform X2 [Hevea brasiliensis]
A0A6A6KLX8_HEVBR MLOlike protein [Hevea brasiliensis]
A0A3S7L8B8_9ROSA MLOlike protein [Rosa longicuspis var. longicuspis]
XP_024190876.1 MLO-like protein 3 [Rosa chinensis]
A0A3S7L8E8_ROSGI MLOlike protein [Rosa gigantea]
XP_009358231.1 PREDICTED: MLO-like protein 3 [Pyrus x bretschneideri]
XP_028956931.1 MLO-like protein 3 [Malus domestica]
A0A5N5HSI2_9ROSA MLOlike protein [Pyrus ussuriensis x Pyrus communis]
A0A498IGQ9_MALDO MLOlike protein [Malus domestica]
A0A540NEC3_MALBA MLOlike protein [Malus baccata]
XP_008380968.2 MLO-like protein 3 isoform X1 [Malus domestica]
XP_028946668.1 MLO-like protein 3 isoform X2 [Malus domestica]
A0A314ZUZ4_PRUYE MLOlike protein [Prunus yedoensis var. nudiflora]
XP_021806785.1 MLO-like protein 3 [Prunus avium]
A0A6J5V7Y5_PRUAR MLOlike protein [Prunus armeniaca]
XP_021806767.1 MLO-like protein 3 [Prunus avium]
XP_008239391.1 PREDICTED: MLO-like protein 3 [Prunus mume]
A0A6J5V831_PRUAR MLOlike protein [Prunus armeniaca]
A0A6J5XM32_PRUAR MLOlike protein [Prunus armeniaca]
XP_034218724.1 MLO-like protein 3 [Prunus dulcis]
M5WP26_PRUPE MLOlike protein [Prunus persica]
XP_020423133.1 MLO-like protein 3 [Prunus persica]
A0A4Y1RQ82_PRUDU MLOlike protein [Prunus dulcis]
A0A6P4BDW2_ZIZJJ MLOlike protein 3 [Ziziphus jujuba]
XP_030492579.1 MLO-like protein 3 [Cannabis sativa]
A0A2P5D7J7_PARAD MLOlike protein [Parasponia andersonii]
A0A2P5FV09_TREOI MLOlike protein [Trema orientale]
A0A6A1WC05_9ROSI MLOlike protein [Morella rubra]
A0A5N6RJ75_9ROSI MLOlike protein [Carpinus fangiana]
A0A2I4GV92_JUGRE MLOlike protein [Juglans regia]
A0A6P9ELJ9_JUGRE MLOlike protein 3 isoform X2 [Juglans regia]
A0A2N9FCS0_FAGSY MLOlike protein [Fagus sylvatica]
XP_030925714.1 MLO-like protein 3 [Quercus lobata]
XP_030925715.1 MLO-like protein 3 isoform X1 [Quercus lobata]
XP_030925716.1 MLO-like protein 3 isoform X2 [Quercus lobata]
A0A5B7CAK7_DAVIN MLOlike protein [Davidia involucrata]
A0A5J4ZNJ0_9ASTE MLOlike protein [Nyssa sinensis]
A0A2R6R844_ACTCC MLOlike protein [Actinidia chinensis var. chinensis]
A0A2R6R7Y6_ACTCC MLOlike protein [Actinidia chinensis var. chinensis]
XP_031379599.1 MLO-like protein 3 [Punica granatum]
A0A218WCC0_PUNGR MLOlike protein [Punica granatum]
XP_030451849.1 MLO-like protein 3 [Syzygium oleosum]
XP_010039224.2 MLO-like protein 3 [Eucalyptus grandis]
A0A059A7S3_EUCGR MLOlike protein [Eucalyptus grandis]
XP_034693138.1 MLO-like protein 3 [Vitis riparia]
A0A1W5VNV1_9ROSI MLOlike protein [Vitis flexuosa]
XP_002275360.2 PREDICTED: MLO-like protein 3 [Vitis vinifera]
A0A438IPW5_VITVI MLOlike protein [Vitis vinifera]
A0A438DWB6_VITVI MLOlike protein [Vitis vinifera]
XP_010264740.1 PREDICTED: MLO-like protein 3 [Nelumbo nucifera]
A0A1U8Q2G5_NELNU MLOlike protein [Nelumbo nucifera]
XP_019054177.1 PREDICTED: MLO-like protein 3 isoform X1 [Nelumbo nucifera]
XP_019054178.1 PREDICTED: MLO-like protein 3 isoform X2 [Nelumbo nucifera]
XP_010520356.1 PREDICTED: MLO-like protein 3 [Tarenaya hassleriana]
A0A1J3HVG7_NOCCA MLOlike protein [Noccaea caerulescens]
A0A6D2J060_9BRAS MLOlike protein [Microthlaspi erraticum]
XP_024009645.1 MLO-like protein 3 [Eutrema salsugineum]
V4L5D6_EUTSA MLOlike protein [Eutrema salsugineum]
A0A565BUD6_9BRAS MLOlike protein [Arabis nemorensis]
A0A087GVM8_ARAAL MLOlike protein [Arabis alpina]
XP_006290912.1 MLO-like protein 3 [Capsella rubella]
XP_010514871.1 PREDICTED: MLO-like protein 3 [Camelina sativa]
XP_010425960.1 PREDICTED: MLO-like protein 3 isoform X2 [Camelina sativa]
XP_010425959.1 PREDICTED: MLO-like protein 3 isoform X1 [Camelina sativa]
A0A654FCY7_ARATH MLOlike protein [Arabidopsis thaliana]
Q94KB9.1 MLO-like protein 3 [Arabidopsis thaliana]
A0A5S9XI00_ARATH MLOlike protein [Arabidopsis thaliana]
D7LNP0_ARALL MLOlike protein [Arabidopsis lyrata subsp. lyrata]
XP_002875727.2 MLO-like protein 3 isoform X1 [Arabidopsis lyrata subsp. lyrata]
XP_020879835.1 MLO-like protein 3 isoform X2 [Arabidopsis lyrata subsp. lyrata]
XP_022970391.1 MLO-like protein 3 [Cucurbita maxima]
XP_022964660.1 MLO-like protein 3 isoform X2 [Cucurbita moschata]
XP_022964659.1 MLO-like protein 3 isoform X1 [Cucurbita moschata]
XP_011653555.1 MLO-like protein 3 [Cucumis sativus]
XP_038893921.1 MLO-like protein 3 [Benincasa hispida]
XP_008463703.1 PREDICTED: MLO-like protein 3 [Cucumis melo]
A0A5A7UNT7_CUCME MLOlike protein [Cucumis melo var. makuwa]
A0A6J1D090_MOMCH MLOlike protein [Momordica charantia]
XP_023524581.1 MLO-like protein 3 [Cucurbita pepo subsp. pepo]
XP_022998868.1 MLO-like protein 3 [Cucurbita maxima]
XP_022949225.1 MLO-like protein 3 isoform X1 [Cucurbita moschata]
XP_022949227.1 MLO-like protein 3 isoform X2 [Cucurbita moschata]
XP_019199123.1 PREDICTED: MLO-like protein 3 [Ipomoea nil]
XP_031113690.1 MLO-like protein 3 [Ipomoea triloba]
XP_016513649.1 PREDICTED: MLO-like protein 3 [Nicotiana tabacum]
XP_016449860.1 PREDICTED: MLO-like protein 3 isoform X1 [Nicotiana tabacum]
XP_019264811.1 PREDICTED: MLO-like protein 3 isoform X1 [Nicotiana attenuata]
XP_019264812.1 PREDICTED: MLO-like protein 3 isoform X2 [Nicotiana attenuata]
XP_006343450.1 PREDICTED: MLO-like protein 3 [Solanum tuberosum]
A0A6N2C9Z0_SOLCI MLOlike protein [Solanum chilense]
K4C428_SOLLC MLOlike protein [Solanum lycopersicum]
XP_015078183.1 MLO-like protein 3 [Solanum pennellii]
XP_004240662.1 MLO-like protein 3 [Solanum lycopersicum]
A0A5A7PPZ2_STRAF MLOlike protein [Striga asiatica]
XP_041995292.1 MLO-like protein 3 [Salvia splendens]
A0A4D9BB93_SALSN MLOlike protein [Salvia splendens]
XP_012838639.1 PREDICTED: MLO-like protein 3 [Erythranthe guttata]
XP_011089886.1 MLO-like protein 3 isoform X1 [Sesamum indicum]
XP_022865428.1 MLO-like protein 3 [Olea europaea var. sylvestris]
A0A068UEZ7_COFCA MLOlike protein [Coffea canephora]
XP_027108131.1 MLO-like protein 3 isoform X1 [Coffea arabica]
XP_027108135.1 MLO-like protein 3 isoform X2 [Coffea arabica]
XP_027086511.1 MLO-like protein 3 isoform X2 [Coffea arabica]
XP_027086505.1 MLO-like protein 3 isoform X1 [Coffea arabica]
XP_027181881.1 MLO-like protein 3 [Coffea eugenioides]
XP_023729797.1 MLO-like protein 3 isoform X1 [Lactuca sativa]
XP_023729798.1 MLO-like protein 12 isoform X2 [Lactuca sativa]
A0A5N6N4S8_9ASTR MLOlike protein [Mikania micrantha]
XP_035837964.1 MLO-like protein 3 isoform X2 [Helianthus annuus]
XP_022001197.1 MLO-like protein 3 isoform X1 [Helianthus annuus]
XP_024986002.1 MLO-like protein 3 [Cynara cardunculus var. scolymus]
A0A118JTF1_CYNCS MLOlike protein [Cynara cardunculus var. scolymus]
A0A2U1NBR7_ARTAN MLOlike protein [Artemisia annua]
A0A2U1LG94_ARTAN MLOlike protein [Artemisia annua]
A0A2U1NBR5_ARTAN MLOlike protein [Artemisia annua]
XP_006424617.1 MLO-like protein 3 [Citrus clementina]
A0A067G4A9_CITSI MLOlike protein [Citrus sinensis]
A0A5C7IXL1_9ROSI MLOlike protein [Acer yangbiense]
XP_031256427.1 MLO-like protein 3 isoform X1 [Pistacia vera]
XP_031256428.1 MLO-like protein 3 isoform X2 [Pistacia vera]
A0A1R3KKG6_9ROSI MLOlike protein [Corchorus olitorius]
XP_022756687.1 MLO-like protein 3 [Durio zibethinus]
XP_007015440.1 PREDICTED: MLO-like protein 3 [Theobroma cacao]
XP_021278284.1 MLO-like protein 3 isoform X1 [Herrania umbratica]
XP_021278285.1 MLO-like protein 3 isoform X2 [Herrania umbratica]
XP_039052176.1 MLO-like protein 3 [Hibiscus syriacus]
XP_012443349.1 PREDICTED: MLO-like protein 3 [Gossypium raimondii]
A0A0D2RW93_GOSRA MLOlike protein [Gossypium raimondii]
A0A5J5RAV0_GOSBA MLOlike protein [Gossypium barbadense]
XP_016689305.1 MLO-like protein 3 [Gossypium hirsutum]
A0A5D2URK7_GOSMU MLOlike protein [Gossypium mustelinum]
A0A5D2KSP4_GOSTO MLOlike protein [Gossypium tomentosum]
A0A5D2CDV4_GOSDA MLOlike protein [Gossypium darwinii]
A0A1U8PKC4_GOSHI MLOlike protein [Gossypium hirsutum]
A0A5D2QCJ1_GOSTO MLOlike protein [Gossypium tomentosum]
XP_040969015.1 MLO-like protein 3 [Gossypium hirsutum]
XP_017603998.1 PREDICTED: MLO-like protein 3 [Gossypium arboreum]
A0A5J5VMF2_GOSBA MLOlike protein [Gossypium barbadense]
A0A2P5W6N6_GOSBA MLOlike protein [Gossypium barbadense]
A0A5B6X8X7_9ROSI MLOlike protein [Gossypium australe]
A0A5D2GCQ7_GOSDA MLOlike protein [Gossypium darwinii]
A0A5J5VL92_GOSBA MLOlike protein [Gossypium barbadense]
A0A5D2GF23_GOSDA MLOlike protein [Gossypium darwinii]
XP_021659058.1 LOW QUALITY PROTEIN: MLO-like protein 3 [Hevea brasiliensis]
XP_021683833.1 MLO-like protein 3 [Hevea brasiliensis]
F6GTZ2_VITVI MLOlike protein [Vitis vinifera]
A0A438IL29_VITVI MLOlike protein [Vitis vinifera]
XP_034687492.1 MLO-like protein 3 [Vitis riparia]
XP_002282198.1 PREDICTED: MLO-like protein 3 [Vitis vinifera]
A5BIU8_VITVI MLOlike protein [Vitis vinifera]
XP_028051808.1 MLO-like protein 3 isoform X2 [Camellia sinensis]
XP_028051807.1 MLO-like protein 3 isoform X1 [Camellia sinensis]
A0A4S4EZH3_CAMSI MLOlike protein [Camellia sinensis var. sinensis]
A0A2R6PQ40_ACTCC MLOlike protein [Actinidia chinensis var. chinensis]
A0A5J5BMR5_9ASTE MLOlike protein [Nyssa sinensis]
A0A5B7AJ27_DAVIN MLOlike protein [Davidia involucrata]
A0A5B7AMT2_DAVIN MLOlike protein [Davidia involucrata]
XP_021909371.1 LOW QUALITY PROTEIN: MLO-like protein 3 [Carica papaya]
A0A1Q3CD20_CEPFO MLOlike protein [Cephalotus follicularis]
XP_030447750.1 MLO-like protein 3 [Syzygium oleosum]
XP_010043719.2 MLO-like protein 3 [Eucalyptus grandis]
A0A059D659_EUCGR MLOlike protein [Eucalyptus grandis]
A0A218XGW6_PUNGR MLOlike protein [Punica granatum]
A0A6P8CSK1_PUNGR MLOlike protein 3 isoform X1 [Punica granatum]
A0A6P8D8L6_PUNGR MLOlike protein 3 isoform X2 [Punica granatum]
XP_038706499.1 MLO-like protein 3 [Tripterygium wilfordii]
B9SK51_RICCO MLOlike protein [Ricinus communis]
XP_011047854.1 PREDICTED: MLO-like protein 3 [Populus euphratica]
XP_024452111.1 MLO-like protein 3 [Populus trichocarpa]
A0A2K2AZG1_POPTR MLOlike protein [Populus trichocarpa]
A0A6M2EVL1_9ROSI MLOlike protein [Populus davidiana]
TKS10941.1 MLO-like protein 3 [Populus alba]
XP_034917832.1 MLO-like protein 3 [Populus alba]
XP_034931867.1 MLO-like protein 3 [Populus alba]
A0A4U5QUX1_POPAL MLOlike protein [Populus alba]
XP_023921515.1 MLO-like protein 3 [Quercus suber]
XP_018819435.2 MLO-like protein 3 isoform X1 [Juglans regia]
XP_035540912.1 MLO-like protein 3 isoform X2 [Juglans regia]
XP_040991046.1 MLO-like protein 3 isoform X2 [Juglans microcarpa x Juglans regia]
XP_040991041.1 MLO-like protein 3 [Juglans microcarpa x Juglans regia]
XP_040991043.1 MLO-like protein 3 isoform X1 [Juglans microcarpa x Juglans regia]
A0A2P5E4F2_TREOI MLOlike protein [Trema orientale]
A0A2P5BYY3_PARAD MLOlike protein [Parasponia andersonii]
XP_015880478.1 MLO-like protein 3 [Ziziphus jujuba]
EXB98558.1 MLO-like protein 3 [Morus notabilis]
XP_024026363.1 MLO-like protein 3 [Morus notabilis]
XP_004309869.1 PREDICTED: MLO-like protein 3 [Fragaria vesca subsp. vesca]
A0A3S7L8A3_9ROSA MLOlike protein [Rosa longicuspis var. longicuspis]
XP_024159767.1 MLO-like protein 3 [Rosa chinensis]
A0A3S7L8B9_ROSGI MLOlike protein [Rosa gigantea]
A0A314XPA9_PRUYE MLOlike protein [Prunus yedoensis var. nudiflora]
A0A314YKB5_PRUYE MLOlike protein [Prunus yedoensis var. nudiflora]
A0A6P5TRS3_PRUAV MLOlike protein 3 [Prunus avium]
XP_034220020.1 MLO-like protein 3 [Prunus dulcis]
M5W2B3_PRUPE MLOlike protein [Prunus persica]
A0A6J5V4V5_PRUAR MLOlike protein [Prunus armeniaca]
A0A6J5XL09_PRUAR MLOlike protein [Prunus armeniaca]
A0A498KDV0_MALDO MLOlike protein [Malus domestica]
XP_008338387.2 MLO-like protein 3 [Malus domestica]
A0A540MPD3_MALBA MLOlike protein [Malus baccata]
XP_018500858.1 PREDICTED: MLO-like protein 3 [Pyrus x bretschneideri]
A0A5N5GMF0_9ROSA MLOlike protein [Pyrus ussuriensis x Pyrus communis]
XP_018498230.1 PREDICTED: MLO-like protein 3 [Pyrus x bretschneideri]
A0A5N5G7X1_9ROSA MLOlike protein [Pyrus ussuriensis x Pyrus communis]
A0A540KPS3_MALBA MLOlike protein [Malus baccata]
XP_028944342.1 MLO-like protein 3 [Malus domestica]
A0A498IKJ8_MALDO MLOlike protein [Malus domestica]
A0A443Q079_9MAGN MLOlike protein [Cinnamomum micranthum f. kanehirae]
A0A443PFS0_9MAGN MLOlike protein [Cinnamomum micranthum f. kanehirae]
A0A3S3QLV6_9MAGN MLOlike protein [Cinnamomum micranthum f. kanehirae]
A0A200QKP2_9MAGN MLOlike protein [Macleaya cordata]
A0A1U8A0E9_NELNU MLOlike protein [Nelumbo nucifera]
A0A1U7Z0N9_NELNU MLOlike protein [Nelumbo nucifera]
A0A2G5CJB1_AQUCA MLOlike protein [Aquilegia coerulea]
A0A2G5CV27_AQUCA MLOlike protein [Aquilegia coerulea]
A0A200QL94_9MAGN MLOlike protein [Macleaya cordata]
XP_026392106.1 MLO-like protein 2 [Papaver somniferum]
A0A4Y7IGP4_PAPSO MLOlike protein [Papaver somniferum]
A0A4Y7K021_PAPSO MLOlike protein [Papaver somniferum]
XP_026453241.1 MLO-like protein 2 [Papaver somniferum]
A0A1D1YHE0_9ARAE MLOlike protein [Anthurium amnicola]
XP_026665465.1 MLO-like protein 2 [Phoenix dactylifera]
XP_019707617.1 MLO-like protein 12 isoform X1 [Elaeis guineensis]
XP_029121012.1 MLO-like protein 12 isoform X2 [Elaeis guineensis]
XP_020596398.1 MLO-like protein 2 [Phalaenopsis equestris]
A0A2I0AFS9_9ASPA MLOlike protein [Apostasia shenzhenica]
XP_020570602.1 MLO-like protein 12 isoform X2 [Phalaenopsis equestris]
XP_020570601.1 MLO-like protein 12 isoform X1 [Phalaenopsis equestris]
XP_020570603.1 MLO-like protein 12 isoform X3 [Phalaenopsis equestris]
XP_020570604.1 MLO-like protein 12 isoform X4 [Phalaenopsis equestris]
XP_020247613.1 MLO-like protein 12 [Asparagus officinalis]
XP_010916782.1 MLO-like protein 2 [Elaeis guineensis]
A0A3Q0HYV8_PHODC MLOlike protein [Phoenix dactylifera]
XP_018675065.1 PREDICTED: MLO-like protein 2 [Musa acuminata subsp. malaccensis]
A0A4S8IZL1_MUSBA MLOlike protein [Musa balbisiana]
XP_009405205.1 PREDICTED: MLO-like protein 6 [Musa acuminata subsp. malaccensis]
M0T6S4_MUSAM MLOlike protein [Musa acuminata subsp. malaccensis]
XP_020247570.1 MLO-like protein 9 isoform X1 [Asparagus officinalis]
XP_020247577.1 MLO-like protein 9 isoform X2 [Asparagus officinalis]
XP_019704682.1 MLO-like protein 12 [Elaeis guineensis]
XP_038985522.1 MLO-like protein 12 [Phoenix dactylifera]
A0A3Q0HVE0_PHODC MLOlike protein [Phoenix dactylifera]
XP_031502401.1 MLO-like protein 6 [Nymphaea colorata]
A0A200QKZ7_9MAGN MLOlike protein [Macleaya cordata]
XP_010260349.1 PREDICTED: MLO-like protein 12 isoform X1 [Nelumbo nucifera]
XP_010260350.1 PREDICTED: MLO-like protein 12 isoform X2 [Nelumbo nucifera]
A5C735_VITVI MLOlike protein [Vitis vinifera]
XP_034701239.1 MLO-like protein 12 [Vitis riparia]
XP_010656958.1 PREDICTED: MLO-like protein 9 isoform X1 [Vitis vinifera]
F6H5F5_VITVI MLOlike protein [Vitis vinifera]
ACF25915.1 MLO-like protein 9 [Vitis vinifera]
A0A438JJX5_VITVI MLOlike protein [Vitis vinifera]
XP_020993528.1 MLO-like protein 6 isoform X2 [Arachis duranensis]
XP_016188193.1 MLO-like protein 2 [Arachis ipaensis]
A0A445DZQ0_ARAHY MLOlike protein [Arachis hypogaea]
XP_015953687.1 MLO-like protein 9 isoform X1 [Arachis duranensis]
XP_025687728.1 MLO-like protein 9 [Arachis hypogaea]
XP_003607521.1 MLO-like protein 12 [Medicago truncatula]
XP_004505533.1 MLO-like protein 6 isoform X2 [Cicer arietinum]
XP_027191386.1 MLO-like protein 6 isoform X4 [Cicer arietinum]
XP_027191387.1 MLO-like protein 6 isoform X5 [Cicer arietinum]
XP_027348183.1 MLO-like protein 12 [Abrus precatorius]
KYP58784.1 MLO-like protein 12 [Cajanus cajan]
XP_029128656.1 MLO-like protein 12 isoform X2 [Cajanus cajan]
V7AHN8_PHAVU MLOlike protein [Phaseolus vulgaris]
XP_027911820.1 MLO-like protein 12 [Vigna unguiculata]
XP_014524199.1 MLO-like protein 12 [Vigna radiata var. radiata]
XP_017432855.1 PREDICTED: MLO-like protein 12 [Vigna angularis]
XP_028193740.1 MLO-like protein 12 isoform X2 [Glycine soja]
XP_003540949.1 MLO-like protein 12 [Glycine max]
XP_028193741.1 MLO-like protein 12 isoform X3 [Glycine soja]
A0A0B2NWS5_GLYSO MLOlike protein [Glycine soja]
XP_028193742.1 MLO-like protein 12 isoform X4 [Glycine soja]
XP_003526251.1 MLO-like protein 12 isoform X1 [Glycine max]
XP_014632284.1 MLO-like protein 12 isoform X2 [Glycine max]
XP_028238071.1 MLO-like protein 12 isoform X1 [Glycine soja]
RZC09590.1 MLO-like protein 12 isoform H [Glycine soja]
A0A0B2PJP7_GLYSO MLOlike protein [Glycine soja]
XP_028238072.1 MLO-like protein 12 isoform X2 [Glycine soja]
RZC09587.1 MLO-like protein 12 isoform E [Glycine soja]
RZC09585.1 MLO-like protein 12 isoform C [Glycine soja]
RZC09586.1 MLO-like protein 12 isoform D [Glycine soja]
KAF5731367.1 putative MLO-like protein 9 [Tripterygium wilfordii]
XP_038684973.1 MLO-like protein 12 [Tripterygium wilfordii]
XP_037495754.1 MLO-like protein 12 isoform X1 [Jatropha curcas]
XP_037495755.1 MLO-like protein 12 isoform X2 [Jatropha curcas]
XP_021636555.1 MLO-like protein 9 [Hevea brasiliensis]
A0A2C9URW8_MANES MLOlike protein [Manihot esculenta]
A0A2C9URX4_MANES MLOlike protein [Manihot esculenta]
XP_002517839.1 MLO-like protein 12 isoform X2 [Ricinus communis]
XP_025012882.1 MLO-like protein 12 isoform X3 [Ricinus communis]
XP_025012881.1 MLO-like protein 12 isoform X1 [Ricinus communis]
XP_041007073.1 MLO-like protein 12 [Juglans microcarpa x Juglans regia]
A0A2I4GHV2_JUGRE MLOlike protein [Juglans regia]
XP_030932498.1 MLO-like protein 12 [Quercus lobata]
XP_023903550.1 MLO-like protein 6 [Quercus suber]
XP_023903547.1 MLO-like protein 12 isoform X1 [Quercus suber]
XP_023903548.1 MLO-like protein 12 isoform X2 [Quercus suber]
XP_021888511.1 MLO-like protein 12 isoform X1 [Carica papaya]
XP_021888514.1 MLO-like protein 12 isoform X4 [Carica papaya]
XP_021888512.1 MLO-like protein 12 isoform X2 [Carica papaya]
XP_021888513.1 MLO-like protein 12 isoform X3 [Carica papaya]
A0A061E5B1_THECC MLOlike protein [Theobroma cacao]
XP_017971805.1 PREDICTED: MLO-like protein 12 isoform X1 [Theobroma cacao]
XP_007043715.2 PREDICTED: MLO-like protein 12 isoform X2 [Theobroma cacao]
XP_021297382.1 MLO-like protein 12 isoform X1 [Herrania umbratica]
XP_021297389.1 MLO-like protein 12 isoform X2 [Herrania umbratica]
XP_021297399.1 MLO-like protein 12 isoform X3 [Herrania umbratica]
XP_039161024.1 LOW QUALITY PROTEIN: MLO-like protein 2 [Eucalyptus grandis]
XP_039161027.1 MLO-like protein 2 [Eucalyptus grandis]
XP_010035820.2 MLO-like protein 2 [Eucalyptus grandis]
A0A059A0R5_EUCGR MLOlike protein [Eucalyptus grandis]
XP_011650211.2 MLO-like protein 12 [Cucumis sativus]
XP_038900736.1 MLO-like protein 12 [Benincasa hispida]
XP_022970740.1 MLO-like protein 12 [Cucurbita maxima]
XP_022947792.1 MLO-like protein 12 isoform X2 [Cucurbita moschata]
XP_022947791.1 MLO-like protein 12 isoform X1 [Cucurbita moschata]
XP_024923185.1 MLO-like protein 12 [Ziziphus jujuba]
XP_024019800.1 MLO-like protein 12 [Morus notabilis]
XP_030481977.1 MLO-like protein 12 [Cannabis sativa]
A0A2P5B6K2_PARAD MLOlike protein [Parasponia andersonii]
A0A2P5E7Q0_TREOI MLOlike protein [Trema orientale]
XP_004308899.1 PREDICTED: MLO-like protein 12 [Fragaria vesca subsp. vesca]
XP_024189219.1 MLO-like protein 12 [Rosa chinensis]
A0A2P6RDU8_ROSCH MLOlike protein [Rosa chinensis]
A0A5N5FBE7_9ROSA MLOlike protein [Pyrus ussuriensis x Pyrus communis]
XP_028947663.1 MLO-like protein 12 [Malus domestica]
A0A540LAQ4_MALBA MLOlike protein [Malus baccata]
A0A314Y8U8_PRUYE MLOlike protein [Prunus yedoensis var. nudiflora]
A0A314ZG11_PRUYE MLOlike protein [Prunus yedoensis var. nudiflora]
A0A6J5UDL6_PRUAR MLOlike protein [Prunus armeniaca]
A0A6J5WQI2_PRUAR MLOlike protein [Prunus armeniaca]
XP_034208162.1 MLO-like protein 12 [Prunus dulcis]
XP_020415499.1 MLO-like protein 12 [Prunus persica]
XP_016652321.1 PREDICTED: MLO-like protein 2 [Prunus mume]
M5WKC3_PRUPE MLOlike protein [Prunus persica]
XP_021828661.1 MLO-like protein 12 [Prunus avium]
XP_027338137.1 MLO-like protein 6 [Abrus precatorius]
XP_014621284.1 MLO-like protein 6 [Glycine max]
RZB82489.1 MLO-like protein 6 isoform B [Glycine soja]
KYP51875.1 MLO-like protein 6 [Cajanus cajan]
XP_029129845.1 MLO-like protein 6 [Cajanus cajan]
A0A2J6JM99_LACSA MLOlike protein [Lactuca sativa]
A0A166EZ18_DAUCS MLOlike protein [Daucus carota subsp. sativus]
XP_006364311.1 PREDICTED: MLO-like protein 12 [Solanum tuberosum]
A0A1C9A1H9_SOLLC MLOlike protein [Solanum lycopersicum]
A0A2G3D5J2_CAPCH MLOlike protein [Capsicum chinense]
A0A2G2XEI6_CAPBA MLOlike protein [Capsicum baccatum]
XP_016562045.1 PREDICTED: MLO-like protein 2 [Capsicum annuum]
A0A2G3A723_CAPAN MLOlike protein [Capsicum annuum]
G9BBX3_CAPAN MLOlike protein [Capsicum annuum]
A0A068TT81_COFCA MLOlike protein [Coffea canephora]
XP_027163051.1 MLO-like protein 6 [Coffea eugenioides]
A0A6P6W8T9_COFAR MLOlike protein 6 isoform X1 [Coffea arabica]
A0A6P6W9A1_COFAR MLOlike protein 6 isoform X2 [Coffea arabica]
A0A6P6VU32_COFAR MLOlike protein 6 isoform X2 [Coffea arabica]
A0A6P6VS03_COFAR MLOlike protein 6 isoform X1 [Coffea arabica]
A0A022QH58_ERYGU MLOlike protein [Erythranthe guttata]
A0A2Z7CVK5_9LAMI MLOlike protein [Dorcoceras hygrometricum]
XP_041991993.1 MLO-like protein 12 [Salvia splendens]
XP_042067978.1 MLO-like protein 12 [Salvia splendens]
A0A4D8ZJN9_SALSN MLOlike protein [Salvia splendens]
XP_042044730.1 MLO-like protein 12 [Salvia splendens]
A0A4D8Y6N5_SALSN MLOlike protein [Salvia splendens]
XP_038710512.1 MLO-like protein 12 [Tripterygium wilfordii]
XP_038689726.1 MLO-like protein 12 isoform X1 [Tripterygium wilfordii]
XP_038689727.1 MLO-like protein 12 isoform X2 [Tripterygium wilfordii]
A0A218Y252_PUNGR MLOlike protein [Punica granatum]
XP_031389895.1 MLO-like protein 12 [Punica granatum]
A0A2I0KWK3_PUNGR MLOlike protein [Punica granatum]
XP_030512804.1 MLO-like protein 12 isoform X1 [Rhodamnia argentea]
XP_030512805.1 MLO-like protein 6 isoform X2 [Rhodamnia argentea]
A0A059C8G2_EUCGR MLOlike protein [Eucalyptus grandis]
XP_030460113.1 MLO-like protein 12 isoform X1 [Syzygium oleosum]
XP_030460114.1 MLO-like protein 12 isoform X2 [Syzygium oleosum]
A0A2H5N2Z8_CITUN MLOlike protein [Citrus unshiu]
XP_006449419.1 MLO-like protein 12 [Citrus clementina]
XP_006467720.1 MLO-like protein 12 [Citrus sinensis]
A0A2P5CHY3_TREOI MLOlike protein [Trema orientale]
XP_030480074.1 MLO-like protein 6 isoform X1 [Cannabis sativa]
XP_030480075.1 MLO-like protein 6 isoform X2 [Cannabis sativa]
XP_022142055.1 MLO-like protein 12 [Momordica charantia]
XP_022978682.1 MLO-like protein 12 [Cucurbita maxima]
XP_023543418.1 MLO-like protein 12 [Cucurbita pepo subsp. pepo]
A0A6J1EDI2_CUCMO MLOlike protein [Cucurbita moschata]
XP_038883810.1 MLO-like protein 6 isoform X2 [Benincasa hispida]
XP_038883809.1 MLO-like protein 6 isoform X1 [Benincasa hispida]
XP_008439801.1 PREDICTED: MLO-like protein 6 [Cucumis melo]
XP_004134943.1 MLO-like protein 12 isoform X1 [Cucumis sativus]
XP_024161189.1 MLO-like protein 12 [Rosa chinensis]
A0A3S7L8E0_ROSGI MLOlike protein [Rosa gigantea]
XP_011460582.1 PREDICTED: MLO-like protein 6 isoform X2 [Fragaria vesca subsp. vesca]
XP_004293900.1 PREDICTED: MLO-like protein 12 isoform X1 [Fragaria vesca subsp. vesca]
A0A540LNW9_MALBA MLOlike protein [Malus baccata]
A0A498IVE6_MALDO MLOlike protein [Malus domestica]
XP_008383677.1 MLO-like protein 12 [Malus domestica]
A0A5N5FE78_9ROSA MLOlike protein [Pyrus ussuriensis x Pyrus communis]
A0A4Y1RAN6_PRUDU MLOlike protein [Prunus dulcis]
XP_021830241.1 MLO-like protein 12 [Prunus avium]
XP_007211843.1 MLO-like protein 12 [Prunus persica]
A0A6J5X3L9_PRUAR MLOlike protein [Prunus armeniaca]
A0A6J5UHW6_PRUAR MLOlike protein [Prunus armeniaca]
XP_008225160.1 PREDICTED: MLO-like protein 12 [Prunus mume]
XP_034212412.1 MLO-like protein 12 [Prunus dulcis]
A0A251PG48_PRUPE MLOlike protein [Prunus persica]
XP_015874636.1 MLO-like protein 6 [Ziziphus jujuba]
EXC30556.1 MLO-like protein 6 [Morus notabilis]
XP_024031053.1 MLO-like protein 6 [Morus notabilis]
A0A2N9G7C1_FAGSY MLOlike protein [Fagus sylvatica]
XP_030973281.1 MLO-like protein 12 [Quercus lobata]
XP_023899807.1 MLO-like protein 12 [Quercus suber]
A0A5N6Q949_9ROSI MLOlike protein [Carpinus fangiana]
XP_035545677.1 MLO-like protein 6 [Juglans regia]
XP_018806126.1 MLO-like protein 6 [Juglans regia]
XP_041024301.1 MLO-like protein 6 [Juglans microcarpa x Juglans regia]
A0A2R6QLE5_ACTCC MLOlike protein [Actinidia chinensis var. chinensis]
XP_028098359.1 MLO-like protein 12 [Camellia sinensis]
A0A4S4DAR0_CAMSI MLOlike protein [Camellia sinensis var. sinensis]
A0A4S4EE40_CAMSI MLOlike protein [Camellia sinensis var. sinensis]
XP_028078559.1 MLO-like protein 12 isoform X2 [Camellia sinensis]
XP_028078565.1 MLO-like protein 12 isoform X3 [Camellia sinensis]
XP_028078552.1 MLO-like protein 12 isoform X1 [Camellia sinensis]
A0A5N5KUE5_9ROSI MLOlike protein [Salix brachista]
XP_006377424.2 MLO-like protein 12 [Populus trichocarpa]
XP_034891718.1 MLO-like protein 12 [Populus alba]
XP_006377427.2 MLO-like protein 12 [Populus trichocarpa]
A0A5N5N012_9ROSI MLOlike protein [Salix brachista]
XP_011027760.1 PREDICTED: MLO-like protein 12 [Populus euphratica]
A0A4U5PLP4_POPAL MLOlike protein [Populus alba]
A0A2K2AQ12_POPTR MLOlike protein [Populus trichocarpa]
A0A2K2AQ21_POPTR MLOlike protein [Populus trichocarpa]
XP_021661830.1 MLO-like protein 12 [Hevea brasiliensis]
A0A6A6LSP0_HEVBR MLOlike protein [Hevea brasiliensis]
XP_015576902.1 MLO-like protein 12 [Ricinus communis]
B9S928_RICCO MLOlike protein [Ricinus communis]
XP_012091678.1 MLO-like protein 12 [Jatropha curcas]
XP_021637468.1 MLO-like protein 6 [Hevea brasiliensis]
A0A2C9U8E0_MANES MLOlike protein [Manihot esculenta]
XP_021596884.1 MLO-like protein 6 isoform X2 [Manihot esculenta]
XP_021596883.1 MLO-like protein 6 isoform X1 [Manihot esculenta]
A0A2C9U8E4_MANES MLOlike protein [Manihot esculenta]
D7TJF0_VITVI MLOlike protein [Vitis vinifera]
ACF25911.1 MLO-like protein 6 [Vitis vinifera]
A0A438IGU2_VITVI MLOlike protein [Vitis vinifera]
A0A0P0CNS9_VITPS MLOlike protein [Vitis pseudoreticulata]
A0A438DR85_VITVI MLOlike protein [Vitis vinifera]
XP_034673918.1 MLO-like protein 12 [Vitis riparia]
A0A1W5VNV2_9ROSI MLOlike protein [Vitis flexuosa]
A0A1R3I169_COCAP MLOlike protein [Corchorus capsularis]
A0A1R3H4J0_9ROSI MLOlike protein [Corchorus olitorius]
XP_017978890.1 PREDICTED: MLO-like protein 6 [Theobroma cacao]
A0A061GF07_THECC MLOlike protein [Theobroma cacao]
A0A6J1B667_9ROSI MLOlike protein [Herrania umbratica]
A0A6J1B499_9ROSI MLOlike protein [Herrania umbratica]
XP_039065135.1 MLO-like protein 12 [Hibiscus syriacus]
XP_012457728.1 PREDICTED: MLO-like protein 12 [Gossypium raimondii]
A0A5D2IZ30_GOSTO MLOlike protein [Gossypium tomentosum]
A0A5D2AUM3_GOSDA MLOlike protein [Gossypium darwinii]
XP_040958682.1 MLO-like protein 12 [Gossypium hirsutum]
A0A5D2T5G4_GOSMU MLOlike protein [Gossypium mustelinum]
A0A5D2EUS4_GOSDA MLOlike protein [Gossypium darwinii]
A0A5D2XGW2_GOSMU MLOlike protein [Gossypium mustelinum]
A0A5J5U1U5_GOSBA MLOlike protein [Gossypium barbadense]
A0A0B0PW53_GOSAR MLOlike protein [Gossypium arboreum]
A0A6P4Q969_GOSAR MLOlike protein 12 [Gossypium arboreum]
A0A5D2NNR2_GOSTO MLOlike protein [Gossypium tomentosum]
XP_039071962.1 MLO-like protein 12 [Hibiscus syriacus]
A0A6A3CY42_HIBSY MLOlike protein [Hibiscus syriacus]
A0A0D2Q620_GOSRA MLOlike protein [Gossypium raimondii]
A0A0D2NP00_GOSRA MLOlike protein [Gossypium raimondii]
A0A5D2JF80_GOSTO MLOlike protein [Gossypium tomentosum]
A0A5D2JEI7_GOSTO MLOlike protein [Gossypium tomentosum]
A0A5D2BC61_GOSDA MLOlike protein [Gossypium darwinii]
A0A1U8I7G4_GOSHI MLOlike protein [Gossypium hirsutum]
A0A1U8I1P5_GOSHI MLOlike protein [Gossypium hirsutum]
A0A5J5Q0C8_GOSBA MLOlike protein [Gossypium barbadense]
XP_040956335.1 MLO-like protein 12 isoform X2 [Gossypium hirsutum]
A0A5J5Q2G8_GOSBA MLOlike protein [Gossypium barbadense]
XP_040956334.1 MLO-like protein 12 isoform X1 [Gossypium hirsutum]
A0A5D2TJJ3_GOSMU MLOlike protein [Gossypium mustelinum]
A0A5D2P073_GOSTO MLOlike protein [Gossypium tomentosum]
A0A5D2XXZ8_GOSMU MLOlike protein [Gossypium mustelinum]
XP_016668794.1 MLO-like protein 12 isoform X1 [Gossypium hirsutum]
XP_016668795.1 MLO-like protein 12 isoform X2 [Gossypium hirsutum]
XP_017609955.1 PREDICTED: MLO-like protein 12 isoform X2 [Gossypium arboreum]
XP_017609953.1 PREDICTED: MLO-like protein 12 isoform X1 [Gossypium arboreum]
A0A0B0PI93_GOSAR MLOlike protein [Gossypium arboreum]
XP_016668796.1 MLO-like protein 12 isoform X3 [Gossypium hirsutum]
A0A5D2XVZ6_GOSMU MLOlike protein [Gossypium mustelinum]
A0A5D2F6Z5_GOSDA MLOlike protein [Gossypium darwinii]
A0A5J5UEU7_GOSBA MLOlike protein [Gossypium barbadense]
A0A2P5YLI7_GOSBA MLOlike protein [Gossypium barbadense]
A0A5D2P047_GOSTO MLOlike protein [Gossypium tomentosum]
A0A5D2F8W0_GOSDA MLOlike protein [Gossypium darwinii]
A0A5J5UBX5_GOSBA MLOlike protein [Gossypium barbadense]
A0A5J5UB80_GOSBA MLOlike protein [Gossypium barbadense]
A0A0K9PZ77_ZOSMR MLOlike protein [Zostera marina]
A0A0K9P901_ZOSMR MLOlike protein [Zostera marina]
A0A0K9NK13_ZOSMR MLOlike protein [Zostera marina]
XP_039138566.1 MLO-like protein 6 [Dioscorea cayenensis subsp. rotundata]
XP_039133728.1 MLO-like protein 6 [Dioscorea cayenensis subsp. rotundata]
XP_039134354.1 MLO-like protein 6 [Dioscorea cayenensis subsp. rotundata]
A0A4S8K9L2_MUSBA MLOlike protein [Musa balbisiana]
XP_009395303.2 PREDICTED: MLO-like protein 6 [Musa acuminata subsp. malaccensis]
M0SL05_MUSAM MLOlike protein [Musa acuminata subsp. malaccensis]
XP_019705031.1 MLO-like protein 2 [Elaeis guineensis]
XP_029123353.1 MLO-like protein 2 [Elaeis guineensis]
XP_008806842.2 MLO-like protein 6 [Phoenix dactylifera]
A0A2H3Z0X0_PHODC MLOlike protein [Phoenix dactylifera]
M0U6F5_MUSAM MLOlike protein [Musa acuminata subsp. malaccensis]
A0A4S8IHE9_MUSBA MLOlike protein [Musa balbisiana]
XP_018676874.1 PREDICTED: MLO-like protein 6 isoform X1 [Musa acuminata subsp. malaccensis]
XP_018676875.1 PREDICTED: MLO-like protein 6 isoform X2 [Musa acuminata subsp. malaccensis]
XP_009411538.1 PREDICTED: MLO-like protein 6 [Musa acuminata subsp. malaccensis]
A0A6I9Q9E8_ELAGV MLOlike protein [Elaeis guineensis var. tenera]
XP_010905123.1 MLO-like protein 6 [Elaeis guineensis]
XP_026662382.2 LOW QUALITY PROTEIN: MLO-like protein 6 [Phoenix dactylifera]
A0A3Q0IAJ5_PHODC MLOlike protein [Phoenix dactylifera]
XP_017699533.2 MLO-like protein 6 [Phoenix dactylifera]
A0A2H3ZTS0_PHODC MLOlike protein [Phoenix dactylifera]
XP_031477682.1 MLO-like protein 2 [Nymphaea colorata]
XP_031486765.1 MLO-like protein 6 [Nymphaea colorata]
A0A443PXU6_9MAGN MLOlike protein [Cinnamomum micranthum f. kanehirae]
XP_020526741.1 MLO-like protein 6 isoform X2 [Amborella trichopoda]
XP_006850616.1 MLO-like protein 6 isoform X1 [Amborella trichopoda]
A0A4Y7KDC1_PAPSO MLOlike protein [Papaver somniferum]
XP_026403060.1 MLO-like protein 12 [Papaver somniferum]
XP_026399406.1 MLO-like protein 12 [Papaver somniferum]
A0A200R5W0_9MAGN MLOlike protein [Macleaya cordata]
XP_026411865.1 MLO-like protein 6 [Papaver somniferum]
A0A4Y7KAH3_PAPSO MLOlike protein [Papaver somniferum]
XP_026403058.1 MLO-like protein 6 [Papaver somniferum]
A0A4Y7KDX4_PAPSO MLOlike protein [Papaver somniferum]
XP_026403057.1 MLO-like protein 6 [Papaver somniferum]
B9S0N6_RICCO MLOlike protein [Ricinus communis]
A0A5J4ZM78_9ASTE MLOlike protein [Nyssa sinensis]
A0A2R6PWQ0_ACTCC MLOlike protein [Actinidia chinensis var. chinensis]
XP_017246274.1 PREDICTED: MLO-like protein 6 [Daucus carota subsp. sativus]
A0A165WTY1_DAUCS MLOlike protein [Daucus carota subsp. sativus]
A0A5N6NZP3_9ASTR MLOlike protein [Mikania micrantha]
A0A118JT76_CYNCS MLOlike protein [Cynara cardunculus var. scolymus]
XP_023744943.1 MLO-like protein 6 [Lactuca sativa]
A0A2J6JRE7_LACSA MLOlike protein [Lactuca sativa]
A0A068UEY0_COFCA MLOlike protein [Coffea canephora]
XP_027175299.1 MLO-like protein 6 isoform X1 [Coffea eugenioides]
XP_027175300.1 MLO-like protein 12 isoform X2 [Coffea eugenioides]
XP_031111101.1 MLO-like protein 2 [Ipomoea triloba]
XP_022882896.1 MLO-like protein 12 [Olea europaea var. sylvestris]
XP_042040489.1 MLO-like protein 6 [Salvia splendens]
A0A4D8YPH2_SALSN MLOlike protein [Salvia splendens]
XP_042000419.1 MLO-like protein 6 [Salvia splendens]
A0A4D8ZZR2_SALSN MLOlike protein [Salvia splendens]
A0A1R3HQQ0_COCAP MLOlike protein [Corchorus capsularis]
A0A1R3HTF9_9ROSI MLOlike protein [Corchorus olitorius]
A0A061ETR4_THECC MLOlike protein [Theobroma cacao]
XP_022766152.1 MLO-like protein 6 isoform X1 [Durio zibethinus]
XP_022766153.1 MLO-like protein 6 isoform X2 [Durio zibethinus]
XP_030925345.1 MLO-like protein 6 [Quercus lobata]
XP_023919293.1 MLO-like protein 12 [Quercus suber]
XP_041023145.1 MLO-like protein 6 [Juglans microcarpa x Juglans regia]
A0A2I4GV78_JUGRE MLOlike protein [Juglans regia]
XP_015899851.2 MLO-like protein 6 [Ziziphus jujuba]
XP_024923066.1 MLO-like protein 2 [Ziziphus jujuba]
XP_024028747.1 MLO-like protein 12 [Morus notabilis]
A0A2P5D7H8_PARAD MLOlike protein [Parasponia andersonii]
A0A2P5FV47_TREOI MLOlike protein [Trema orientale]
XP_031396521.1 MLO-like protein 12 [Punica granatum]
A0A218XDG8_PUNGR MLOlike protein [Punica granatum]
XP_030516971.1 MLO-like protein 6 [Rhodamnia argentea]
XP_030452399.1 MLO-like protein 6 [Syzygium oleosum]
XP_010046751.2 MLO-like protein 6 [Eucalyptus grandis]
A0A059DEJ2_EUCGR MLOlike protein [Eucalyptus grandis]
XP_021673992.1 MLO-like protein 12 [Hevea brasiliensis]
A0A6A6KLX1_HEVBR MLOlike protein [Hevea brasiliensis]
A0A6N2N7Y1_SALVM MLOlike protein [Salix viminalis]
A0A5N5JR62_9ROSI MLOlike protein [Salix brachista]
XP_034910597.1 MLO-like protein 12 [Populus alba]
XP_024443439.1 MLO-like protein 12 isoform X2 [Populus trichocarpa]
XP_024443438.1 MLO-like protein 6 isoform X1 [Populus trichocarpa]
XP_011004622.1 PREDICTED: MLO-like protein 6 [Populus euphratica]
XP_011013684.1 PREDICTED: MLO-like protein 12 [Populus euphratica]
A0A438IPS5_VITVI MLOlike protein [Vitis vinifera]
A0A1W5VNU7_9ROSI MLOlike protein [Vitis flexuosa]
XP_034693003.1 MLO-like protein 6 [Vitis riparia]
A5C2C9_VITVI MLOlike protein [Vitis vinifera]
ACF25910.1 MLO-like protein 3 [Vitis vinifera]
A0A0P0CAZ2_VITPS MLOlike protein [Vitis pseudoreticulata]
XP_004304413.1 PREDICTED: MLO-like protein 6 [Fragaria vesca subsp. vesca]
K7W5S9_ROSMU MLOlike protein [Rosa multiflora]
XP_024186500.1 MLO-like protein 6 isoform X1 [Rosa chinensis]
XP_024186501.1 MLO-like protein 6 isoform X2 [Rosa chinensis]
XP_007208289.1 MLO-like protein 6 [Prunus persica]
A0A5E4ERZ0_PRUDU MLOlike protein [Prunus dulcis]
XP_034221124.1 MLO-like protein 6 [Prunus dulcis]
A0A4Y1RQJ3_PRUDU MLOlike protein [Prunus dulcis]
XP_008243901.1 PREDICTED: MLO-like protein 6 [Prunus mume]
XP_021806749.1 MLO-like protein 6 [Prunus avium]
A0A314ZP31_PRUYE MLOlike protein [Prunus yedoensis var. nudiflora]
A0A6J5V5L1_PRUAR MLOlike protein [Prunus armeniaca]
A0A6J5XSE5_PRUAR MLOlike protein [Prunus armeniaca]
T2ESF6_PRUAR MLOlike protein [Prunus armeniaca]
A0A5N5HXC8_9ROSA MLOlike protein [Pyrus ussuriensis x Pyrus communis]
XP_009342695.1 PREDICTED: MLO-like protein 6 isoform X1 [Pyrus x bretschneideri]
XP_009342698.1 PREDICTED: MLO-like protein 6 isoform X2 [Pyrus x bretschneideri]
XP_017191966.1 MLO-like protein 6 [Malus domestica]
A0A498IEV3_MALDO MLOlike protein [Malus domestica]
XP_009358149.1 PREDICTED: MLO-like protein 6 [Pyrus x bretschneideri]
A0A5N5H853_9ROSA MLOlike protein [Pyrus ussuriensis x Pyrus communis]
A0A540NRG9_MALBA MLOlike protein [Malus baccata]
XP_008369779.1 MLO-like protein 6 isoform X2 [Malus domestica]
XP_008369778.1 MLO-like protein 6 isoform X1 [Malus domestica]
A0A498K126_MALDO MLOlike protein [Malus domestica]
A0A1U7ZWX2_NELNU MLOlike protein [Nelumbo nucifera]
A0A1U8APD7_NELNU MLOlike protein [Nelumbo nucifera]
A0A328DKC0_9ASTE MLOlike protein [Cuscuta australis]
XP_019199042.1 PREDICTED: MLO-like protein 6 [Ipomoea nil]
XP_031111165.1 MLO-like protein 6 [Ipomoea triloba]
A0A2R6P7H9_ACTCC MLOlike protein [Actinidia chinensis var. chinensis]
A0A2R6PF13_ACTCC MLOlike protein [Actinidia chinensis var. chinensis]
A0A4S4E5S0_CAMSI MLOlike protein [Camellia sinensis var. sinensis]
XP_028077618.1 MLO-like protein 6 isoform X4 [Camellia sinensis]
XP_028077615.1 MLO-like protein 6 isoform X2 [Camellia sinensis]
XP_028077614.1 MLO-like protein 6 isoform X1 [Camellia sinensis]
XP_028077616.1 MLO-like protein 6 isoform X3 [Camellia sinensis]
XP_021909409.1 MLO-like protein 6 [Carica papaya]
XP_028069675.1 MLO-like protein 6 isoform X3 [Camellia sinensis]
A0A4S4EFG4_CAMSI MLOlike protein [Camellia sinensis var. sinensis]
A0A5B7C3K3_DAVIN MLOlike protein [Davidia involucrata]
A0A5J5BPF7_9ASTE MLOlike protein [Nyssa sinensis]
A0A2R6PQ56_ACTCC MLOlike protein [Actinidia chinensis var. chinensis]
A0A5J5C8S4_9ASTE MLOlike protein [Nyssa sinensis]
XP_022875634.1 LOW QUALITY PROTEIN: MLO-like protein 6 [Olea europaea var. sylvestris]
XP_012827723.1 PREDICTED: MLO-like protein 6 [Erythranthe guttata]
A0A2Z7BZS3_9LAMI MLOlike protein [Dorcoceras hygrometricum]
XP_041991401.1 MLO-like protein 12 [Salvia splendens]
XP_022847428.1 MLO-like protein 6 [Olea europaea var. sylvestris]
A0A2Z7BKG2_9LAMI MLOlike protein [Dorcoceras hygrometricum]
XP_027108106.1 MLO-like protein 6 [Coffea arabica]
A0A068UHN1_COFCA MLOlike protein [Coffea canephora]
XP_027086481.1 MLO-like protein 6 [Coffea arabica]
XP_027180027.1 MLO-like protein 6 [Coffea eugenioides]
XP_011089887.1 MLO-like protein 6 [Sesamum indicum]
XP_020552190.1 LOW QUALITY PROTEIN: MLO-like protein 6 [Sesamum indicum]
A0A2G9FYC6_9LAMI MLOlike protein [Handroanthus impetiginosus]
XP_042012329.1 MLO-like protein 6 [Salvia splendens]
XP_041990711.1 MLO-like protein 6 [Salvia splendens]
A0A4D9BWX2_SALSN MLOlike protein [Salvia splendens]
A0A1Q3CCY3_CEPFO MLOlike protein [Cephalotus follicularis]
A0A218W9J6_PUNGR MLOlike protein [Punica granatum]
A0A2I0J6W9_PUNGR MLOlike protein [Punica granatum]
A0A2P2JS80_RHIMU MLOlike protein [Rhizophora mucronata]
A0A2P2JS66_RHIMU MLOlike protein [Rhizophora mucronata]
XP_021609187.1 MLO-like protein 6 [Manihot esculenta]
XP_002526372.1 MLO-like protein 6 [Ricinus communis]
XP_021627735.1 MLO-like protein 6 [Manihot esculenta]
XP_021681112.1 MLO-like protein 6 [Hevea brasiliensis]
XP_038711639.1 MLO-like protein 6 [Tripterygium wilfordii]
XP_038706500.1 MLO-like protein 6 [Tripterygium wilfordii]
XP_031256378.1 MLO-like protein 6 [Pistacia vera]
A0A5C7IX75_9ROSI MLOlike protein [Acer yangbiense]
XP_006424615.1 MLO-like protein 6 [Citrus clementina]
A0A2H5NE44_CITUN MLOlike protein [Citrus unshiu]
A0A2H5NDQ3_CITUN MLOlike protein [Citrus unshiu]
A0A2H5NDQ2_CITUN MLOlike protein [Citrus unshiu]
A0A2H5NDR3_CITUN MLOlike protein [Citrus unshiu]
A0A2H5NDP8_CITUN MLOlike protein [Citrus unshiu]
XP_022865429.1 MLO-like protein 6 [Olea europaea var. sylvestris]
A0A5N6RLA1_9ROSI MLOlike protein [Carpinus fangiana]
A0A5N5GVK9_9ROSA MLOlike protein [Pyrus ussuriensis x Pyrus communis]
A0A251NQH8_PRUPE MLOlike protein [Prunus persica]
KAF5750552.1 MLO-like protein 6 isoform X2 [Tripterygium wilfordii]
XP_004309423.1 PREDICTED: MLO-like protein 6 [Fragaria vesca subsp. vesca]
XP_024156946.1 MLO-like protein 6 [Rosa chinensis]
A0A3S7L8B3_ROSGI MLOlike protein [Rosa gigantea]
K7WD17_ROSMU MLOlike protein [Rosa multiflora]
A0A3S7L8D8_9ROSA MLOlike protein [Rosa longicuspis var. longicuspis]
XP_009347038.1 PREDICTED: MLO-like protein 6 [Pyrus x bretschneideri]
XP_028955637.1 MLO-like protein 2 [Malus domestica]
A0A540MPB2_MALBA MLOlike protein [Malus baccata]
XP_009335054.1 PREDICTED: MLO-like protein 6 [Pyrus x bretschneideri]
XP_028944345.1 MLO-like protein 6 [Malus domestica]
A0A498INJ1_MALDO MLOlike protein [Malus domestica]
A0A314Y9B5_PRUYE MLOlike protein [Prunus yedoensis var. nudiflora]
A0A6P5TT79_PRUAV MLOlike protein 6 [Prunus avium]
XP_007204981.1 MLO-like protein 6 [Prunus persica]
XP_034219736.1 MLO-like protein 6 [Prunus dulcis]
A0A4Y1RKS1_PRUDU MLOlike protein [Prunus dulcis]
XP_008225371.1 PREDICTED: MLO-like protein 6 [Prunus mume]
A0A6J5V1J5_PRUAR MLOlike protein [Prunus armeniaca]
T2ETJ9_PRUAR MLOlike protein [Prunus armeniaca]
A0A6J5XM25_PRUAR MLOlike protein [Prunus armeniaca]
XP_024974921.1 MLO-like protein 2 [Cynara cardunculus var. scolymus]
A0A103YHU3_CYNCS MLOlike protein [Cynara cardunculus var. scolymus]
A0A2U1LUV4_ARTAN MLOlike protein [Artemisia annua]
XP_022005853.1 MLO-like protein 12 [Helianthus annuus]
A0A5N6Q794_9ASTR MLOlike protein [Mikania micrantha]
XP_023733262.1 MLO-like protein 6 [Lactuca sativa]
XP_024982402.1 MLO-like protein 6 [Cynara cardunculus var. scolymus]
A0A103Y0D3_CYNCS MLOlike protein [Cynara cardunculus var. scolymus]
XP_021978742.1 MLO-like protein 6 [Helianthus annuus]
A0A5N6P4A8_9ASTR MLOlike protein [Mikania micrantha]
XP_021988199.1 MLO-like protein 6 isoform X2 [Helianthus annuus]
XP_021988198.1 MLO-like protein 6 isoform X1 [Helianthus annuus]
A0A2U1PBM1_ARTAN MLOlike protein [Artemisia annua]
A0A2U1PQD6_ARTAN MLOlike protein [Artemisia annua]
A0A2U1P910_ARTAN MLOlike protein [Artemisia annua]
XP_016443772.1 PREDICTED: MLO-like protein 6 [Nicotiana tabacum]
A0A314L047_NICAT MLOlike protein [Nicotiana attenuata]
XP_016481575.1 PREDICTED: MLO-like protein 6 [Nicotiana tabacum]
XP_009777573.1 PREDICTED: MLO-like protein 6 [Nicotiana sylvestris]
XP_006340147.1 PREDICTED: MLO-like protein 6 [Solanum tuberosum]
XP_025884137.1 MLO-like protein 6 [Solanum lycopersicum]
A0A3Q7J0L8_SOLLC MLOlike protein [Solanum lycopersicum]
XP_016548525.1 PREDICTED: MLO-like protein 6 isoform X1 [Capsicum annuum]
NP_001311584.1 MLO-like protein 6 [Capsicum annuum]
XP_016548526.1 PREDICTED: MLO-like protein 6 isoform X2 [Capsicum annuum]
XP_016548527.1 PREDICTED: MLO-like protein 6 isoform X3 [Capsicum annuum]
A0A3Q7GP30_SOLLC MLOlike protein [Solanum lycopersicum]
XP_016575299.1 PREDICTED: MLO-like protein 6 [Capsicum annuum]
XP_006343449.1 PREDICTED: MLO-like protein 6 [Solanum tuberosum]
A0A1C9A1F2_SOLLC MLOlike protein [Solanum lycopersicum]
XP_004240581.1 MLO-like protein 6 [Solanum lycopersicum]
XP_015078042.1 MLO-like protein 6 [Solanum pennellii]
A0A1C9A1F6_SOLLC MLOlike protein [Solanum lycopersicum]
A0A411KB51_TOBAC MLOlike protein [Nicotiana tabacum]
XP_018627083.1 MLO-like protein 6 isoform X1 [Nicotiana tomentosiformis]
XP_009603532.1 MLO-like protein 6 isoform X2 [Nicotiana tomentosiformis]
XP_019232753.1 PREDICTED: MLO-like protein 6 [Nicotiana attenuata]
XP_016447180.1 PREDICTED: MLO-like protein 6 isoform X3 [Nicotiana tabacum]
XP_016447178.1 PREDICTED: MLO-like protein 6 isoform X1 [Nicotiana tabacum]
XP_016447179.1 PREDICTED: MLO-like protein 6 isoform X2 [Nicotiana tabacum]
A0A6A4R1D1_LUPAL MLOlike protein [Lupinus albus]
A0A6A5PPH1_LUPAL MLOlike protein [Lupinus albus]
XP_019465268.1 PREDICTED: MLO-like protein 6 [Lupinus angustifolius]
A0A4P1R0Q7_LUPAN MLOlike protein [Lupinus angustifolius]
V7AF38_PHAVU MLOlike protein [Phaseolus vulgaris]
XP_014491542.1 MLO-like protein 6 [Vigna radiata var. radiata]
XP_027909061.1 MLO-like protein 6 [Vigna unguiculata]
A0A4D6LI62_VIGUN MLOlike protein [Vigna unguiculata]
XP_017432577.1 PREDICTED: MLO-like protein 6 isoform X1 [Vigna angularis]
XP_017432578.1 PREDICTED: MLO-like protein 6 isoform X2 [Vigna angularis]
XP_027345185.1 MLO-like protein 6 isoform X1 [Abrus precatorius]
XP_027345186.1 MLO-like protein 6 isoform X2 [Abrus precatorius]
KYP68491.1 MLO-like protein 6 [Cajanus cajan]
XP_003538050.1 MLO-like protein 6 [Glycine max]
XP_028193703.1 MLO-like protein 6 isoform X4 [Glycine soja]
A0A0B2PDK8_GLYSO MLOlike protein [Glycine soja]
XP_003540745.1 MLO-like protein 6 [Glycine max]
XP_028193702.1 MLO-like protein 6 isoform X3 [Glycine soja]
XP_028193701.1 MLO-like protein 6 isoform X2 [Glycine soja]
K7LTF9_SOYBN MLOlike protein [Glycine max]
XP_028808056.1 MLO-like protein 6 [Prosopis alba]
XP_028756986.1 MLO-like protein 6 [Prosopis alba]
XP_025616322.1 MLO-like protein 6 [Arachis hypogaea]
XP_025672064.1 MLO-like protein 6 [Arachis hypogaea]
XP_004487134.1 MLO-like protein 6 [Cicer arietinum]
XP_003597192.1 MLO-like protein 6 isoform X1 [Medicago truncatula]
XP_039686105.1 MLO-like protein 6 isoform X2 [Medicago truncatula]
A0A2R3ZDI3_9FABA MLOlike protein [Lens nigricans]
A0A2R3ZDI5_LENER MLOlike protein [Lens ervoides]
A0A2R3ZDI1_LENCO MLOlike protein [Lens culinaris subsp. orientalis]
A0A2R3ZDH9_LENCU MLOlike protein [Lens culinaris]
A0A2R3ZDI6_LENCT MLOlike protein [Lens culinaris subsp. tomentosus]
A0A2R3ZDI2_9FABA MLOlike protein [Lens lamottei]
A0A2R3ZDH8_LENCU MLOlike protein [Lens culinaris subsp. odemensis]
A0A2R3ZDI4_LENCU MLOlike protein [Lens culinaris subsp. odemensis]
KYP41468.1 MLO-like protein 6 [Cajanus cajan]
KYP41466.1 MLO-like protein 6 [Cajanus cajan]
XP_003539407.1 MLO-like protein 6 [Glycine max]
A0A0B2QYZ8_GLYSO MLOlike protein [Glycine soja]
V7BYS6_PHAVU MLOlike protein [Phaseolus vulgaris]
V7BWA0_PHAVU MLOlike protein [Phaseolus vulgaris]
XP_027929725.1 MLO-like protein 6 isoform X1 [Vigna unguiculata]
XP_027929726.1 MLO-like protein 6 isoform X2 [Vigna unguiculata]
XP_017424402.1 PREDICTED: MLO-like protein 6 [Vigna angularis]
A0A0L9UNU5_PHAAN MLOlike protein [Phaseolus angularis]
XP_014497457.1 MLO-like protein 6 isoform X2 [Vigna radiata var. radiata]
XP_022635411.1 MLO-like protein 6 isoform X1 [Vigna radiata var. radiata]
XP_028186655.1 MLO-like protein 6 [Glycine soja]
A0A0R0GXL3_SOYBN MLOlike protein [Glycine max]
RZB76296.1 MLO-like protein 6 [Glycine soja]
XP_028194166.1 MLO-like protein 6 [Glycine soja]
XP_003539406.1 MLO-like protein 6 [Glycine max]
A0A0B2QU41_GLYSO MLOlike protein [Glycine soja]
A0A4D6N7R9_VIGUN MLOlike protein [Vigna unguiculata]
V7BYW2_PHAVU MLOlike protein [Phaseolus vulgaris]
XP_027927877.1 MLO-like protein 6 [Vigna unguiculata]
A0A0S3SGQ5_PHAAN MLOlike protein [Vigna angularis var. angularis]
A0A0L9UNC1_PHAAN MLOlike protein [Phaseolus angularis]
XP_022635410.1 MLO-like protein 6 isoform X1 [Vigna radiata var. radiata]
XP_014497451.2 MLO-like protein 6 isoform X2 [Vigna radiata var. radiata]
XP_010104115.1 MLO-like protein 6 [Morus notabilis]
A0A1W5VNW3_9ROSI MLOlike protein [Vitis flexuosa]
XP_034689047.1 MLO-like protein 6 [Vitis riparia]
A0A0P0C4E4_VITPS MLOlike protein [Vitis pseudoreticulata]
A0A438IKZ0_VITVI MLOlike protein [Vitis vinifera]
XP_019076323.1 PREDICTED: MLO-like protein 6 [Vitis vinifera]
A0A438DTN1_VITVI MLOlike protein [Vitis vinifera]
A0A2P5BYU4_PARAD MLOlike protein [Parasponia andersonii]
A0A2P5E4F7_TREOI MLOlike protein [Trema orientale]
XP_010032020.2 LOW QUALITY PROTEIN: MLO-like protein 6 [Eucalyptus grandis]
A0A059ADF6_EUCGR MLOlike protein [Eucalyptus grandis]
XP_030526607.1 MLO-like protein 6 [Rhodamnia argentea]
XP_030447948.1 MLO-like protein 6 isoform X1 [Syzygium oleosum]
XP_030447949.1 MLO-like protein 6 isoform X2 [Syzygium oleosum]
XP_010043720.2 LOW QUALITY PROTEIN: MLO-like protein 6 [Eucalyptus grandis]
A0A059D546_EUCGR MLOlike protein [Eucalyptus grandis]
XP_031389076.1 MLO-like protein 6 [Punica granatum]
A0A2I0K218_PUNGR MLOlike protein [Punica granatum]
XP_034895993.1 MLO-like protein 6 [Populus alba]
A0A6M2ESN6_9ROSI MLOlike protein [Populus davidiana]
XP_024464029.1 MLO-like protein 6 [Populus trichocarpa]
A0A5N5LF03_9ROSI MLOlike protein [Salix brachista]
XP_011044385.1 PREDICTED: MLO-like protein 6 isoform X2 [Populus euphratica]
XP_011044384.1 PREDICTED: MLO-like protein 6 isoform X1 [Populus euphratica]
A0A6N2L2P3_SALVM MLOlike protein [Salix viminalis]
A0A6N2L7M1_SALVM MLOlike protein [Salix viminalis]
A0A2N9GC59_FAGSY MLOlike protein [Fagus sylvatica]
XP_030962414.1 MLO-like protein 6 [Quercus lobata]
XP_023892160.1 MLO-like protein 6 [Quercus suber]
XP_018811324.1 MLO-like protein 6 [Juglans regia]
XP_040995372.1 MLO-like protein 6 [Juglans microcarpa x Juglans regia]
XP_018819432.1 MLO-like protein 2 [Juglans regia]
XP_040993283.1 MLO-like protein 6 isoform X1 [Juglans microcarpa x Juglans regia]
XP_040993284.1 MLO-like protein 6 isoform X2 [Juglans microcarpa x Juglans regia]
XP_022970414.1 MLO-like protein 6 [Cucurbita maxima]
A0A6J1HP25_CUCMO MLOlike protein [Cucurbita moschata]
XP_038895755.1 MLO-like protein 6 [Benincasa hispida]
XP_008463775.1 PREDICTED: MLO-like protein 6 [Cucumis melo]
XP_004148785.1 MLO-like protein 6 [Cucumis sativus]
XP_022958091.1 MLO-like protein 6 [Cucurbita moschata]
XP_022995528.1 MLO-like protein 6 [Cucurbita maxima]
A0A6J1J8C0_CUCMA MLOlike protein [Cucurbita maxima]
XP_022943371.1 MLO-like protein 6 [Cucurbita moschata]
XP_023512121.1 MLO-like protein 6 [Cucurbita pepo subsp. pepo]
XP_022140271.1 MLO-like protein 6 [Momordica charantia]
XP_008463924.1 PREDICTED: MLO-like protein 6 [Cucumis melo]
A0A5A7T174_CUCME MLOlike protein [Cucumis melo var. makuwa]
XP_011657218.1 MLO-like protein 6 [Cucumis sativus]
XP_038902930.1 MLO-like protein 6 [Benincasa hispida]
XP_022756688.1 MLO-like protein 6 [Durio zibethinus]
XP_021278082.1 MLO-like protein 6 [Herrania umbratica]
A0A061GU74_THECC MLOlike protein [Theobroma cacao]
XP_007015436.2 PREDICTED: MLO-like protein 6 [Theobroma cacao]
A0A061GT70_THECC MLOlike protein [Theobroma cacao]
KAE8657847.1 MLO-like protein 12 [Hibiscus syriacus]
A0A6A2WQX9_HIBSY MLOlike protein [Hibiscus syriacus]
A0A5D2GCQ8_GOSDA MLOlike protein [Gossypium darwinii]
A0A5B6XA23_9ROSI MLOlike protein [Gossypium australe]
A0A5D2GCT1_GOSDA MLOlike protein [Gossypium darwinii]
A0A2P5W6I4_GOSBA MLOlike protein [Gossypium barbadense]
A0A5D2Z535_GOSMU MLOlike protein [Gossypium mustelinum]
XP_017605458.1 PREDICTED: MLO-like protein 6 [Gossypium arboreum]
A0A5D2QCW6_GOSTO MLOlike protein [Gossypium tomentosum]
XP_012448351.1 PREDICTED: MLO-like protein 6 [Gossypium raimondii]
A0A0D2TLH6_GOSRA MLOlike protein [Gossypium raimondii]
A0A5D2UU48_GOSMU MLOlike protein [Gossypium mustelinum]
A0A5D2CD23_GOSDA MLOlike protein [Gossypium darwinii]
A0A5J5RAF1_GOSBA MLOlike protein [Gossypium barbadense]
XP_016689306.1 MLO-like protein 6 [Gossypium hirsutum]
A0A5D2KS23_GOSTO MLOlike protein [Gossypium tomentosum]
A0A1R3JSV1_COCAP MLOlike protein [Corchorus capsularis]
A0A1R3G5E6_9ROSI MLOlike protein [Corchorus olitorius]
XP_022729353.1 MLO-like protein 6 [Durio zibethinus]
A0A6A2Z7P1_HIBSY MLOlike protein [Hibiscus syriacus]
KAE8668676.1 MLO-like protein 6 [Hibiscus syriacus]
XP_039039517.1 MLO-like protein 6 [Hibiscus syriacus]
A0A2P5YDK0_GOSBA MLOlike protein [Gossypium barbadense]
A0A5D2YKG2_GOSMU MLOlike protein [Gossypium mustelinum]
A0A1U8P159_GOSHI MLOlike protein [Gossypium hirsutum]
A0A6P4N748_GOSAR MLOlike protein 6 isoform X1 [Gossypium arboreum]
A0A6P4MRD8_GOSAR MLOlike protein 6 isoform X2 [Gossypium arboreum]
A0A5D2FX95_GOSDA MLOlike protein [Gossypium darwinii]
XP_016743944.2 MLO-like protein 6 [Gossypium hirsutum]
A0A5D2PRV6_GOSTO MLOlike protein [Gossypium tomentosum]
A0A5D2PSI6_GOSTO MLOlike protein [Gossypium tomentosum]
A0A5B6UM59_9ROSI MLOlike protein [Gossypium australe]
A0A5D2K6V0_GOSTO MLOlike protein [Gossypium tomentosum]
A0A5J5QRQ5_GOSBA MLOlike protein [Gossypium barbadense]
XP_040953568.1 MLO-like protein 6 isoform X1 [Gossypium hirsutum]
A0A0D2N901_GOSRA MLOlike protein [Gossypium raimondii]
A0A5D2UA95_GOSMU MLOlike protein [Gossypium mustelinum]
A0A5D2BZN4_GOSDA MLOlike protein [Gossypium darwinii]
A0A5D2BY25_GOSDA MLOlike protein [Gossypium darwinii]
A0A5D2K9I3_GOSTO MLOlike protein [Gossypium tomentosum]
A0A5J5QQX9_GOSBA MLOlike protein [Gossypium barbadense]
XP_040953569.1 MLO-like protein 6 isoform X2 [Gossypium hirsutum]
A0A5D2U9D8_GOSMU MLOlike protein [Gossypium mustelinum]
A0A5D2K7W8_GOSTO MLOlike protein [Gossypium tomentosum]
XP_040953570.1 MLO-like protein 6 isoform X3 [Gossypium hirsutum]
A0A0D2PQQ6_GOSRA MLOlike protein [Gossypium raimondii]
A0A5D2UA69_GOSMU MLOlike protein [Gossypium mustelinum]
A0A5J5QQQ9_GOSBA MLOlike protein [Gossypium barbadense]
A0A2G5D509_AQUCA MLOlike protein [Aquilegia coerulea]
A0A2G5ETA4_AQUCA MLOlike protein [Aquilegia coerulea]
A0A200QI17_9MAGN MLOlike protein [Macleaya cordata]
XP_026415099.1 MLO-like protein 6 isoform X2 [Papaver somniferum]
XP_026417833.1 MLO-like protein 6 isoform X2 [Papaver somniferum]
XP_026417832.1 MLO-like protein 6 isoform X1 [Papaver somniferum]
XP_026426468.1 MLO-like protein 6 [Papaver somniferum]
A0A4Y7LG50_PAPSO MLOlike protein [Papaver somniferum]
XP_026415098.1 MLO-like protein 6 isoform X1 [Papaver somniferum]
A0A4Y7LDW3_PAPSO MLOlike protein [Papaver somniferum]
XP_026425766.1 MLO-like protein 6 isoform X2 [Papaver somniferum]
XP_026425765.1 MLO-like protein 6 isoform X1 [Papaver somniferum]
XP_023753224.1 MLO-like protein 6 [Lactuca sativa]
XP_023753222.1 MLO-like protein 12 isoform X3 [Lactuca sativa]
XP_023753223.1 MLO-like protein 6 isoform X4 [Lactuca sativa]
XP_023753221.1 MLO-like protein 12 isoform X2 [Lactuca sativa]
XP_023753220.1 MLO-like protein 12 isoform X1 [Lactuca sativa]
XP_024971544.1 MLO-like protein 12 [Cynara cardunculus var. scolymus]
A0A118K432_CYNCS MLOlike protein [Cynara cardunculus var. scolymus]
XP_035839568.1 MLO-like protein 12 [Helianthus annuus]
XP_021981514.1 MLO-like protein 12 [Helianthus annuus]
A0A5N6NG35_9ASTR MLOlike protein [Mikania micrantha]
A0A5N6LGE5_9ASTR MLOlike protein [Mikania micrantha]
A0A2U1PAC2_ARTAN MLOlike protein [Artemisia annua]
A0A6L2M054_TANCI MLOlike protein [Tanacetum cinerariifolium]
A0A6L2M1G4_TANCI MLOlike protein [Tanacetum cinerariifolium]
A0A140YWQ4_CHRMO MLOlike protein [Chrysanthemum morifolium]
A0A2U1N8J2_ARTAN MLOlike protein [Artemisia annua]
A0A2R6PYV1_ACTCC MLOlike protein [Actinidia chinensis var. chinensis]
A0A5J5B7V5_9ASTE MLOlike protein [Nyssa sinensis]
XP_042012777.1 MLO-like protein 12 [Salvia splendens]
XP_011077127.1 MLO-like protein 12 [Sesamum indicum]
A0A2G9H3W3_9LAMI MLOlike protein [Handroanthus impetiginosus]
XP_041998116.1 MLO-like protein 6 [Salvia splendens]
A0A4D9AQT4_SALSN MLOlike protein [Salvia splendens]
XP_012834490.1 PREDICTED: MLO-like protein 6 [Erythranthe guttata]
A0A022RHC6_ERYGU MLOlike protein [Erythranthe guttata]
XP_042001483.1 MLO-like protein 6 [Salvia splendens]
XP_041998117.1 MLO-like protein 6 [Salvia splendens]
A0A4D9AVL6_SALSN MLOlike protein [Salvia splendens]
A0A068TU29_COFCA MLOlike protein [Coffea canephora]
XP_027105022.1 MLO-like protein 6 isoform X1 [Coffea arabica]
XP_027153853.1 MLO-like protein 6 isoform X1 [Coffea eugenioides]
XP_006356488.1 PREDICTED: MLO-like protein 6 [Solanum tuberosum]
A0A1C9A1G2_SOLLC MLOlike protein [Solanum lycopersicum]
XP_015069235.1 MLO-like protein 2 isoform X1 [Solanum pennellii]
XP_004235223.1 MLO-like protein 2 isoform X1 [Solanum lycopersicum]
XP_025885776.1 MLO-like protein 6 isoform X2 [Solanum lycopersicum]
A0A1C9A1G6_SOLLC MLOlike protein [Solanum lycopersicum]
A0A1C9A1G1_SOLLC MLOlike protein [Solanum lycopersicum]
XP_010318227.1 MLO-like protein 2 isoform X3 [Solanum lycopersicum]
XP_027771213.1 MLO-like protein 2 isoform X2 [Solanum pennellii]
XP_019193211.1 PREDICTED: MLO-like protein 12 [Ipomoea nil]
XP_031106049.1 MLO-like protein 12 [Ipomoea triloba]
XP_019193213.1 PREDICTED: MLO-like protein 12 isoform X1 [Ipomoea nil]
XP_019193214.1 PREDICTED: MLO-like protein 12 isoform X2 [Ipomoea nil]
XP_031099822.1 MLO-like protein 12 isoform X1 [Ipomoea triloba]
XP_031099828.1 MLO-like protein 12 isoform X2 [Ipomoea triloba]
A0A142G9C6_PETHY MLOlike protein [Petunia hybrida]
XP_016468483.1 PREDICTED: MLO-like protein 6 isoform X1 [Nicotiana tabacum]
NP_001312438.1 MLO-like protein 6 [Nicotiana tabacum]
A0A1E1FFM6_TOBAC MLOlike protein [Nicotiana tabacum]
A0A314LEG3_NICAT MLOlike protein [Nicotiana attenuata]
XP_016488581.1 PREDICTED: MLO-like protein 6 [Nicotiana tabacum]
XP_009782287.1 PREDICTED: MLO-like protein 2 isoform X2 [Nicotiana sylvestris]
A0A097KYB3_SOLME MLOlike protein [Solanum melongena]
A0A2G3CIM6_CAPCH MLOlike protein [Capsicum chinense]
A0A2G2WUH5_CAPBA MLOlike protein [Capsicum baccatum]
A0A1U8GR33_CAPAN MLOlike protein [Capsicum annuum]
NP_001305633.1 MLO-like protein 12 [Solanum tuberosum]
A0A1C9A1D2_SOLLC MLOlike protein [Solanum lycopersicum]
A0A6N2C0S4_SOLCI MLOlike protein [Solanum chilense]
A0A3Q7G0J2_SOLLC MLOlike protein [Solanum lycopersicum]
XP_015074236.1 MLO-like protein 12 [Solanum pennellii]
Q56BA6_SOLLC MLOlike protein [Solanum lycopersicum]
XP_034704887.1 MLO-like protein 6 [Vitis riparia]
D7TMB5_VITVI MLOlike protein [Vitis vinifera]
A0A1W5VNU8_9ROSI MLOlike protein [Vitis flexuosa]
A0A0P0CNN2_VITPS MLOlike protein [Vitis pseudoreticulata]
ACF25914.1 MLO-like protein 17 [Vitis vinifera]
A0A438FD35_VITVI MLOlike protein [Vitis vinifera]
A0A438HIQ9_VITVI MLOlike protein [Vitis vinifera]
A5AR64_VITVI MLOlike protein [Vitis vinifera]
A0A438FD44_VITVI MLOlike protein [Vitis vinifera]
A0A0P0BVH3_VITPS MLOlike protein [Vitis pseudoreticulata]
I6QZ03_VITPS MLOlike protein [Vitis pseudoreticulata]
D7TMB4_VITVI MLOlike protein [Vitis vinifera]
XP_034704664.1 MLO-like protein 12 [Vitis riparia]
ACF25913.1 MLO-like protein 13 [Vitis vinifera]
A0A438HIQ0_VITVI MLOlike protein [Vitis vinifera]
A0A6A1VYN9_9ROSI MLOlike protein [Morella rubra]
A0A6A1VYN7_9ROSI MLOlike protein [Morella rubra]
A0A5N6QCM1_9ROSI MLOlike protein [Carpinus fangiana]
A0A5N6QEX5_9ROSI MLOlike protein [Carpinus fangiana]
XP_018806353.2 MLO-like protein 6 [Juglans regia]
XP_041000337.1 MLO-like protein 6 [Juglans microcarpa x Juglans regia]
XP_018828678.2 MLO-like protein 12 [Juglans regia]
XP_041023425.1 MLO-like protein 12 [Juglans microcarpa x Juglans regia]
A0A6P9EM42_JUGRE LOW QUALITY PROTEIN: MLOlike protein 12 [Juglans regia]
XP_030930191.1 MLO-like protein 6 [Quercus lobata]
XP_023900903.1 MLO-like protein 6 [Quercus suber]
XP_030930251.1 MLO-like protein 6 [Quercus lobata]
XP_023889565.1 MLO-like protein 6 [Quercus suber]
XP_023900907.1 MLO-like protein 6 isoform X2 [Quercus suber]
XP_023900909.1 MLO-like protein 6 isoform X4 [Quercus suber]
XP_023900905.1 MLO-like protein 6 isoform X1 [Quercus suber]
XP_023900908.1 MLO-like protein 6 isoform X3 [Quercus suber]
XP_023900910.1 MLO-like protein 6 isoform X5 [Quercus suber]
XP_015877169.1 MLO-like protein 12 [Ziziphus jujuba]
A0A2P5CC07_PARAD MLOlike protein [Parasponia andersonii]
A0A2P5CPY0_TREOI MLOlike protein [Trema orientale]
EXB80098.1 MLO-like protein 12 [Morus notabilis]
XP_024023473.1 MLO-like protein 2 [Morus notabilis]
XP_011469670.1 PREDICTED: LOW QUALITY PROTEIN: MLO-like protein 6 [Fragaria vesca subsp. vesca]
XP_024176692.1 MLO-like protein 12 [Rosa chinensis]
K7X4S6_ROSMU MLOlike protein [Rosa multiflora]
A0A3S7L8D2_9ROSA MLOlike protein [Rosa longicuspis var. longicuspis]
A0A3S7L8B1_ROSGI MLOlike protein [Rosa gigantea]
A0A2P6SJI3_ROSCH MLOlike protein [Rosa chinensis]
K7WAD7_ROSMU MLOlike protein [Rosa multiflora]
H8Y1G3_ROSMU MLOlike protein [Rosa multiflora]
A0A540KTA7_MALBA MLOlike protein [Malus baccata]
XP_009378090.1 PREDICTED: MLO-like protein 6 [Pyrus x bretschneideri]
A0A5N5F4U7_9ROSA MLOlike protein [Pyrus ussuriensis x Pyrus communis]
A0A5N5FI78_9ROSA MLOlike protein [Pyrus ussuriensis x Pyrus communis]
A0A5N5F441_9ROSA MLOlike protein [Pyrus ussuriensis x Pyrus communis]
A0A540MF33_MALBA MLOlike protein [Malus baccata]
XP_008365656.2 MLO-like protein 6 [Malus domestica]
A0A498JHA7_MALDO MLOlike protein [Malus domestica]
XP_021827328.1 MLO-like protein 6 [Prunus avium]
XP_008233339.1 PREDICTED: MLO-like protein 6 [Prunus mume]
T2ETI1_PRUAR MLOlike protein [Prunus armeniaca]
A0A6J5U3H1_PRUAR MLOlike protein [Prunus armeniaca]
A0A6J5WKP3_PRUAR MLOlike protein [Prunus armeniaca]
XP_007218951.1 MLO-like protein 6 [Prunus persica]
A0A5E4E965_PRUDU MLOlike protein [Prunus dulcis]
XP_034204364.1 MLO-like protein 6 [Prunus dulcis]
XP_034202314.1 MLO-like protein 6 isoform X1 [Prunus dulcis]
XP_034202315.1 MLO-like protein 6 isoform X2 [Prunus dulcis]
XP_031375164.1 MLO-like protein 12 [Punica granatum]
A0A218XQX6_PUNGR MLOlike protein [Punica granatum]
A0A2I0L1M2_PUNGR MLOlike protein [Punica granatum]
XP_030473035.1 MLO-like protein 2 isoform X1 [Syzygium oleosum]
XP_030473036.1 MLO-like protein 2 isoform X2 [Syzygium oleosum]
XP_010032207.2 MLO-like protein 2 [Eucalyptus grandis]
A0A059ADZ9_EUCGR MLOlike protein [Eucalyptus grandis]
XP_030544799.1 MLO-like protein 2 [Rhodamnia argentea]
XP_039172493.1 MLO-like protein 2 [Eucalyptus grandis]
XP_031381578.1 MLO-like protein 2 [Punica granatum]
XP_031384369.1 MLO-like protein 2 [Punica granatum]
A0A218WBJ7_PUNGR MLOlike protein [Punica granatum]
XP_031383723.1 MLO-like protein 2 isoform X1 [Punica granatum]
A0A2I0IGW0_PUNGR MLOlike protein [Punica granatum]
A0A218WC09_PUNGR MLOlike protein [Punica granatum]
XP_031383724.1 MLO-like protein 2 isoform X2 [Punica granatum]
XP_022944841.1 MLO-like protein 2 isoform X4 [Cucurbita moschata]
A0A6J1HVI5_CUCMA MLOlike protein [Cucurbita maxima]
XP_023542478.1 MLO-like protein 2 isoform X2 [Cucurbita pepo subsp. pepo]
XP_022944837.1 MLO-like protein 2 isoform X1 [Cucurbita moschata]
XP_022944838.1 MLO-like protein 2 isoform X2 [Cucurbita moschata]
A0A6J1HT64_CUCMA MLOlike protein [Cucurbita maxima]
XP_023542475.1 MLO-like protein 2 isoform X1 [Cucurbita pepo subsp. pepo]
A0A6J1HTX1_CUCMA MLOlike protein [Cucurbita maxima]
XP_022139250.1 MLO-like protein 6 isoform X1 [Momordica charantia]
XP_022139251.1 MLO-like protein 6 isoform X2 [Momordica charantia]
NP_001284458.1 MLO-like protein 12 [Cucumis melo]
A0A5A7SU97_CUCME MLOlike protein [Cucumis melo var. makuwa]
XP_004142393.1 MLO-like protein 2 isoform X1 [Cucumis sativus]
XP_031742053.1 MLO-like protein 2 isoform X2 [Cucumis sativus]
XP_022990142.1 MLO-like protein 12 isoform X1 [Cucurbita maxima]
XP_022957519.1 MLO-like protein 12 isoform X1 [Cucurbita moschata]
XP_023518265.1 MLO-like protein 12 isoform X1 [Cucurbita pepo subsp. pepo]
XP_022990151.1 MLO-like protein 12 isoform X2 [Cucurbita maxima]
XP_022957520.1 MLO-like protein 12 isoform X2 [Cucurbita moschata]
XP_023518273.1 MLO-like protein 12 isoform X2 [Cucurbita pepo subsp. pepo]
XP_028797050.1 MLO-like protein 2 [Prosopis alba]
XP_028782871.1 MLO-like protein 2 [Prosopis alba]
XP_028782097.1 MLO-like protein 12 [Prosopis alba]
XP_028782407.1 MLO-like protein 12 [Prosopis alba]
XP_028782090.1 MLO-like protein 2 [Prosopis alba]
XP_028782408.1 MLO-like protein 2 isoform X1 [Prosopis alba]
XP_028782409.1 MLO-like protein 2 isoform X2 [Prosopis alba]
Q56BA4_LOTJA MLOlike protein [Lotus japonicus]
XP_027367150.1 MLO-like protein 2 isoform X1 [Abrus precatorius]
XP_027367151.1 MLO-like protein 2 isoform X2 [Abrus precatorius]
A0A371F2K4_MUCPR MLOlike protein [Mucuna pruriens]
KYP74708.1 MLO-like protein 6 [Cajanus cajan]
XP_020201796.1 MLO-like protein 12 [Cajanus cajan]
RZB88361.1 MLO-like protein 6 [Glycine soja]
I1LD23_SOYBN MLOlike protein [Glycine max]
XP_003555433.1 MLO-like protein 6 [Glycine max]
XP_028222353.1 MLO-like protein 6 [Glycine soja]
V7BGV6_PHAVU MLOlike protein [Phaseolus vulgaris]
XP_027934409.1 MLO-like protein 6 [Vigna unguiculata]
A0A4D6N643_VIGUN MLOlike protein [Vigna unguiculata]
XP_014514840.1 MLO-like protein 6 [Vigna radiata var. radiata]
XP_017412574.1 PREDICTED: MLO-like protein 6 isoform X1 [Vigna angularis]
A0A0S3SNV4_PHAAN MLOlike protein [Vigna angularis var. angularis]
XP_017412575.1 PREDICTED: MLO-like protein 6 isoform X2 [Vigna angularis]
XP_017412576.1 PREDICTED: MLO-like protein 12 isoform X3 [Vigna angularis]
XP_017412577.1 PREDICTED: MLO-like protein 12 isoform X4 [Vigna angularis]
A0A6A4QW79_LUPAL MLOlike protein [Lupinus albus]
XP_019430289.1 PREDICTED: MLO-like protein 6 [Lupinus angustifolius]
A0A394D949_LUPAN MLOlike protein [Lupinus angustifolius]
XP_019462207.1 PREDICTED: MLO-like protein 6 [Lupinus angustifolius]
A0A1J7GM07_LUPAN MLOlike protein [Lupinus angustifolius]
A0A6A4NTG0_LUPAL MLOlike protein [Lupinus albus]
A0A6A5NBG1_LUPAL MLOlike protein [Lupinus albus]
A0A2Z6P0J2_TRISU MLOlike protein [Trifolium subterraneum]
XP_004515994.1 MLO-like protein 2 [Cicer arietinum]
XP_013451626.1 MLO-like protein 6 [Medicago truncatula]
A0A072UIL1_MEDTR MLOlike protein [Medicago truncatula]
A0A4Y6JLX1_PEA MLOlike protein [Pisum sativum subsp. sativum]
A0A4Y6JLT7_PEA MLOlike protein [Pisum sativum]
M9T6A0_PEA MLOlike protein [Pisum sativum subsp. sativum]
A0A4Y6JMC5_PEA MLOlike protein [Pisum sativum subsp. sativum]
A0A4Y6JMN0_PEA MLOlike protein [Pisum sativum subsp. sativum]
A0A2R3ZDH6_LENCT MLOlike protein [Lens culinaris subsp. tomentosus]
A0A2R3ZDH3_LENCU MLOlike protein [Lens culinaris subsp. odemensis]
A0A2R3ZDH5_9FABA MLOlike protein [Lens lamottei]
A0A2R3ZDH0_9FABA MLOlike protein [Lens nigricans]
A0A2R3ZDG4_LENCU MLOlike protein [Lens culinaris]
A0A2R3ZDH4_LENER MLOlike protein [Lens ervoides]
XP_025647050.1 MLO-like protein 6 [Arachis hypogaea]
XP_020997209.1 MLO-like protein 6 [Arachis duranensis]
XP_025695101.1 MLO-like protein 6 [Arachis hypogaea]
A0A151RQ73_CAJCA MLOlike protein [Cajanus cajan]
XP_014524237.1 MLO-like protein 12 [Vigna radiata var. radiata]
V7C0Q7_PHAVU MLOlike protein [Phaseolus vulgaris]
XP_003548912.1 MLO-like protein 12 [Glycine max]
A0A0B2Q078_GLYSO MLOlike protein [Glycine soja]
XP_027358839.1 MLO-like protein 12 [Abrus precatorius]
KYP35587.1 MLO-like protein 12 [Cajanus cajan]
XP_020206196.1 MLO-like protein 12 [Cajanus cajan]
XP_003519926.1 MLO-like protein 12 [Glycine max]
A0A0B2PW63_GLYSO MLOlike protein [Glycine soja]
XP_003548913.1 MLO-like protein 12 [Glycine max]
RZB61084.1 MLO-like protein 12 isoform D [Glycine soja]
I1MNM1_SOYBN MLOlike protein [Glycine max]
RZB61082.1 MLO-like protein 12 isoform B [Glycine soja]
V7C4C7_PHAVU MLOlike protein [Phaseolus vulgaris]
A0A3Q0FCJ3_VIGRR MLOlike protein [Vigna radiata var. radiata]
A0A1S3UB89_VIGRR MLOlike protein [Vigna radiata var. radiata]
XP_017438633.1 PREDICTED: MLO-like protein 6 isoform X2 [Vigna angularis]
XP_017438632.1 PREDICTED: MLO-like protein 6 isoform X1 [Vigna angularis]
A0A0L9VLX0_PHAAN MLOlike protein [Phaseolus angularis]
XP_027925308.1 MLO-like protein 6 isoform X2 [Vigna unguiculata]
XP_027925307.1 MLO-like protein 6 isoform X1 [Vigna unguiculata]
A0A4D6LZ79_VIGUN MLOlike protein [Vigna unguiculata]
KAF5742530.1 MLO-like protein 6 [Tripterygium wilfordii]
KAF5733759.1 MLO-like protein 6 [Tripterygium wilfordii]
XP_038679778.1 MLO-like protein 6 [Tripterygium wilfordii]
A0A5C7GZ12_9ROSI MLOlike protein [Acer yangbiense]
A0A5C7GYB1_9ROSI MLOlike protein [Acer yangbiense]
XP_031279811.1 LOW QUALITY PROTEIN: MLO-like protein 6 [Pistacia vera]
A0A067E010_CITSI MLOlike protein [Citrus sinensis]
XP_015388076.1 MLO-like protein 12 [Citrus sinensis]
A0A2H5PB20_CITUN MLOlike protein [Citrus unshiu]
V4VB54_9ROSI MLOlike protein [Citrus clementina]
A0A067DZN9_CITSI MLOlike protein [Citrus sinensis]
XP_002533246.1 MLO-like protein 12 [Ricinus communis]
A0A2C9V388_MANES MLOlike protein [Manihot esculenta]
XP_021664145.1 MLO-like protein 6 [Hevea brasiliensis]
A0A6A6MZL5_HEVBR MLOlike protein [Hevea brasiliensis]
XP_012086496.1 MLO-like protein 12 [Jatropha curcas]
XP_021618804.1 MLO-like protein 12 [Manihot esculenta]
A0A3G2LYC1_HEVBR MLOlike protein [Hevea brasiliensis]
A0A6A6L4E7_HEVBR MLOlike protein [Hevea brasiliensis]
A0A1S6Y2K8_HEVBR MLOlike protein [Hevea brasiliensis]
A0A6N2LSF2_SALVM MLOlike protein [Salix viminalis]
A0A5N5LNG9_9ROSI MLOlike protein [Salix brachista]
XP_011031756.1 PREDICTED: MLO-like protein 6 [Populus euphratica]
B9HLM6_POPTR MLOlike protein [Populus trichocarpa]
A0A4U5R210_POPAL MLOlike protein [Populus alba]
A0A6M2EY42_9ROSI MLOlike protein [Populus davidiana]
A0A5N5L810_9ROSI MLOlike protein [Salix brachista]
A0A6N2M0S1_SALVM MLOlike protein [Salix viminalis]
A0A5N5L8I6_9ROSI MLOlike protein [Salix brachista]
XP_024465143.1 MLO-like protein 6 [Populus trichocarpa]
XP_011040971.1 PREDICTED: MLO-like protein 6 [Populus euphratica]
XP_034928908.1 MLO-like protein 6 [Populus alba]
XP_021897737.1 LOW QUALITY PROTEIN: MLO-like protein 6 [Carica papaya]
KAE8717968.1 MLO-like protein 6 [Hibiscus syriacus]
A0A6A3B4I0_HIBSY MLOlike protein [Hibiscus syriacus]
XP_021295493.1 MLO-like protein 6 [Herrania umbratica]
A0A061FPK4_THECC MLOlike protein [Theobroma cacao]
A0A1R3HML0_COCAP MLOlike protein [Corchorus capsularis]
A0A1R3IF26_9ROSI MLOlike protein [Corchorus olitorius]
XP_039016522.1 MLO-like protein 12 [Hibiscus syriacus]
XP_039020089.1 MLO-like protein 6 [Hibiscus syriacus]
A0A5B6WB34_9ROSI MLOlike protein [Gossypium australe]
A0A5D2Q6D8_GOSTO MLOlike protein [Gossypium tomentosum]
A0A2P5WE61_GOSBA MLOlike protein [Gossypium barbadense]
A0A5J5VH30_GOSBA MLOlike protein [Gossypium barbadense]
A0A0D2SWC4_GOSRA MLOlike protein [Gossypium raimondii]
A0A5J5R439_GOSBA MLOlike protein [Gossypium barbadense]
A0A5D2ULF9_GOSMU MLOlike protein [Gossypium mustelinum]
A0A5D2C8B3_GOSDA MLOlike protein [Gossypium darwinii]
A0A5D2KLA3_GOSTO MLOlike protein [Gossypium tomentosum]
XP_017644933.1 PREDICTED: MLO-like protein 6 [Gossypium arboreum]
A0A1U8MUJ4_GOSHI MLOlike protein [Gossypium hirsutum]
A0A5D2Q8T0_GOSTO MLOlike protein [Gossypium tomentosum]
A0A5D2YZM0_GOSMU MLOlike protein [Gossypium mustelinum]
A0A5B6WAW0_9ROSI MLOlike protein [Gossypium australe]
XP_012451244.1 PREDICTED: MLO-like protein 6 [Gossypium raimondii]
A0A5D2CAV5_GOSDA MLOlike protein [Gossypium darwinii]
A0A5D2KLG8_GOSTO MLOlike protein [Gossypium tomentosum]
XP_040951972.1 MLO-like protein 6 [Gossypium hirsutum]
A0A1U8I9Z6_GOSHI MLOlike protein [Gossypium hirsutum]
XP_039067344.1 MLO-like protein 12 [Hibiscus syriacus]
XP_012456265.1 PREDICTED: MLO-like protein 6 isoform X4 [Gossypium raimondii]
XP_012456264.1 PREDICTED: MLO-like protein 12 isoform X3 [Gossypium raimondii]
XP_012456262.1 PREDICTED: MLO-like protein 12 isoform X1 [Gossypium raimondii]
XP_012456263.1 PREDICTED: MLO-like protein 12 isoform X2 [Gossypium raimondii]
A0A5D2B5W5_GOSDA MLOlike protein [Gossypium darwinii]
A0A5J5PV96_GOSBA MLOlike protein [Gossypium barbadense]
A0A5D2TAV6_GOSMU MLOlike protein [Gossypium mustelinum]
A0A5D2TBQ2_GOSMU MLOlike protein [Gossypium mustelinum]
A0A5B6WK07_9ROSI MLOlike protein [Gossypium australe]
XP_017648151.1 PREDICTED: MLO-like protein 12 [Gossypium arboreum]
A0A5D2F261_GOSDA MLOlike protein [Gossypium darwinii]
A0A5D2NXD7_GOSTO MLOlike protein [Gossypium tomentosum]
XP_016732987.1 MLO-like protein 12 isoform X1 [Gossypium hirsutum]
A0A5D2XT37_GOSMU MLOlike protein [Gossypium mustelinum]
A0A1U8N582_GOSHI MLOlike protein [Gossypium hirsutum]
XP_016732989.1 MLO-like protein 12 isoform X2 [Gossypium hirsutum]
A0A6P5Z375_DURZI MLOlike protein 6 isoform X1 [Durio zibethinus]
A0A6P5Z3V6_DURZI MLOlike protein 12 isoform X2 [Durio zibethinus]
XP_022765350.1 MLO-like protein 6 [Durio zibethinus]
KAE8723443.1 MLO-like protein 6 [Hibiscus syriacus]
XP_039061177.1 MLO-like protein 12 [Hibiscus syriacus]
A0A1U8JBK1_GOSHI MLOlike protein [Gossypium hirsutum]
XP_016686059.2 MLO-like protein 12 isoform X1 [Gossypium hirsutum]
A0A5D2QTW5_GOSTO MLOlike protein [Gossypium tomentosum]
A0A5D2ZHE7_GOSMU MLOlike protein [Gossypium mustelinum]
A0A2P5XDK3_GOSBA MLOlike protein [Gossypium barbadense]
A0A5D2GRU4_GOSDA MLOlike protein [Gossypium darwinii]
A0A5J5W2C9_GOSBA MLOlike protein [Gossypium barbadense]
XP_017612941.1 PREDICTED: MLO-like protein 12 [Gossypium arboreum]
XP_040970567.1 MLO-like protein 12 isoform X2 [Gossypium hirsutum]
A0A5D2GS84_GOSDA MLOlike protein [Gossypium darwinii]
A0A1U8JCU9_GOSHI MLOlike protein [Gossypium hirsutum]
A0A5B6V5Z4_9ROSI MLOlike protein [Gossypium australe]
A0A0D2V010_GOSRA MLOlike protein [Gossypium raimondii]
XP_012458007.1 PREDICTED: MLO-like protein 12 isoform X1 [Gossypium raimondii]
XP_012458008.1 PREDICTED: MLO-like protein 12 isoform X2 [Gossypium raimondii]
XP_016726014.1 MLO-like protein 12 [Gossypium hirsutum]
A0A5D2L7Y7_GOSTO MLOlike protein [Gossypium tomentosum]
A0A5D2V807_GOSMU MLOlike protein [Gossypium mustelinum]
A0A5J5RQ39_GOSBA MLOlike protein [Gossypium barbadense]
A0A5J5RSD2_GOSBA MLOlike protein [Gossypium barbadense]
A0A1U8MGV1_GOSHI MLOlike protein [Gossypium hirsutum]
A0A5D2CRF5_GOSDA MLOlike protein [Gossypium darwinii]
A0A5D2CW66_GOSDA MLOlike protein [Gossypium darwinii]
A0A1Q3BIK4_CEPFO MLOlike protein [Cephalotus follicularis]
XP_010534417.1 PREDICTED: MLO-like protein 12 [Tarenaya hassleriana]
XP_018478905.1 PREDICTED: MLO-like protein 12 [Raphanus sativus]
M4DKQ5_BRARP MLOlike protein [Brassica rapa subsp. pekinensis]
XP_013634167.1 PREDICTED: MLO-like protein 12 [Brassica oleracea var. oleracea]
XP_013745137.1 MLO-like protein 12 [Brassica napus]
A0A3N6QQK0_BRACR MLOlike protein [Brassica cretica]
A0A3P6CPE5_BRAOL MLOlike protein [Brassica oleracea]
A0A3P6C9Y8_BRACM MLOlike protein [Brassica campestris]
XP_010509062.1 PREDICTED: MLO-like protein 12 [Camelina sativa]
XP_010505586.1 PREDICTED: MLO-like protein 12 isoform X1 [Camelina sativa]
XP_010505587.1 PREDICTED: MLO-like protein 12 isoform X2 [Camelina sativa]
XP_006293900.1 MLO-like protein 12 [Capsella rubella]
A0A565CUM9_9BRAS MLOlike protein [Arabis nemorensis]
A0A087H3W1_ARAAL MLOlike protein [Arabis alpina]
E4MYD9_EUTHA MLOlike protein [Eutrema halophilum]
V4MJ53_EUTSA MLOlike protein [Eutrema salsugineum]
XP_002881634.1 MLO-like protein 12 [Arabidopsis lyrata subsp. lyrata]
Q0WQ10_ARATH MLOlike protein [Arabidopsis thaliana]
O80961.2 MLO-like protein 12 [Arabidopsis thaliana]
A0A178VQL2_ARATH MLOlike protein [Arabidopsis thaliana]
A0A1J3ITA9_NOCCA MLOlike protein [Noccaea caerulescens]
A0A1J3GGQ4_NOCCA MLOlike protein [Noccaea caerulescens]
A0A1J3CLX9_NOCCA MLOlike protein [Noccaea caerulescens]
A0A1J3FKG0_NOCCA MLOlike protein [Noccaea caerulescens]
XP_018473019.1 PREDICTED: MLO-like protein 12 [Raphanus sativus]
XP_009133342.1 MLO-like protein 12 isoform X1 [Brassica rapa]
XP_013732079.1 MLO-like protein 12 [Brassica napus]
XP_013628421.1 PREDICTED: MLO-like protein 12 [Brassica oleracea var. oleracea]
A0A0D3B5U1_BRAOL MLOlike protein [Brassica oleracea var. oleracea]
A0A3P6AZV2_BRAOL MLOlike protein [Brassica oleracea]
A0A3P6A5C8_BRACM MLOlike protein [Brassica campestris]
XP_009133344.1 MLO-like protein 12 isoform X2 [Brassica rapa]
M4C7E4_BRARP MLOlike protein [Brassica rapa subsp. pekinensis]
A0A3P6ACZ8_BRAOL MLOlike protein [Brassica oleracea]
A0A3N6Q0S5_BRACR MLOlike protein [Brassica cretica]
A0A078FMU2_BRANA MLOlike protein [Brassica napus]
A0A078EZX6_BRANA MLOlike protein [Brassica napus]
A0A0D3B5U3_BRAOL MLOlike protein [Brassica oleracea var. oleracea]
A0A3P5ZJD1_BRACM MLOlike protein [Brassica campestris]
XP_009133347.2 MLO-like protein 12 [Brassica rapa]
XP_013626441.1 PREDICTED: MLO-like protein 12 [Brassica oleracea var. oleracea]
XP_013732083.1 MLO-like protein 12 [Brassica napus]
XP_022572913.1 MLO-like protein 12 [Brassica napus]
A0A397ZWK2_BRACM MLOlike protein [Brassica campestris]
XP_018474915.1 PREDICTED: MLO-like protein 12 isoform X1 [Raphanus sativus]
XP_018474916.1 PREDICTED: MLO-like protein 12 isoform X2 [Raphanus sativus]
A0A078FNE5_BRANA MLOlike protein [Brassica napus]
A0A0D3B5U0_BRAOL MLOlike protein [Brassica oleracea var. oleracea]
A0A6J0MKK3_RAPSA MLOlike protein [Raphanus sativus]
A0A397ZWI2_BRACM MLOlike protein [Brassica campestris]
XP_013628420.1 PREDICTED: MLO-like protein 12 [Brassica oleracea var. oleracea]
XP_013734614.1 MLO-like protein 12 [Brassica napus]
XP_013704575.1 MLO-like protein 12 [Brassica napus]
A0A078F3R6_BRANA MLOlike protein [Brassica napus]
A0A3P6AKX1_BRAOL MLOlike protein [Brassica oleracea]
A0A3P5ZQ56_BRACM MLOlike protein [Brassica campestris]
XP_010547373.1 PREDICTED: MLO-like protein 6 [Tarenaya hassleriana]
XP_010558749.1 PREDICTED: MLO-like protein 6 [Tarenaya hassleriana]
A0A6D2HV67_9BRAS MLOlike protein [Microthlaspi erraticum]
XP_010492678.1 PREDICTED: MLO-like protein 2 [Camelina sativa]
XP_010476042.1 PREDICTED: MLO-like protein 2 isoform X3 [Camelina sativa]
XP_023645615.1 MLO-like protein 2 isoform X2 [Capsella rubella]
XP_023645614.1 MLO-like protein 2 isoform X1 [Capsella rubella]
R0GWN9_9BRAS MLOlike protein [Capsella rubella]
XP_018450776.1 PREDICTED: MLO-like protein 2 isoform X2 [Raphanus sativus]
XP_018450775.1 PREDICTED: MLO-like protein 2 isoform X1 [Raphanus sativus]
A0A3P6FDD3_BRAOL MLOlike protein [Brassica oleracea]
XP_013601952.1 PREDICTED: MLO-like protein 2 [Brassica oleracea var. oleracea]
XP_022570840.1 MLO-like protein 2 [Brassica napus]
XP_013657430.1 MLO-like protein 2 [Brassica napus]
A0A3P6C191_BRACM MLOlike protein [Brassica campestris]
XP_009110727.1 MLO-like protein 2 isoform X1 [Brassica rapa]
XP_033133752.1 MLO-like protein 2 isoform X3 [Brassica rapa]
XP_033133751.1 MLO-like protein 2 isoform X2 [Brassica rapa]
A0A6D2I1T7_9BRAS MLOlike protein [Microthlaspi erraticum]
A0A1J3K099_NOCCA MLOlike protein [Noccaea caerulescens]
A0A1J3DD81_NOCCA MLOlike protein [Noccaea caerulescens]
XP_010476040.1 PREDICTED: MLO-like protein 2 isoform X2 [Camelina sativa]
XP_010476039.1 PREDICTED: MLO-like protein 2 isoform X1 [Camelina sativa]
XP_010492667.1 PREDICTED: MLO-like protein 2 [Camelina sativa]
XP_006307103.1 MLO-like protein 2 [Capsella rubella]
XP_020867006.1 MLO-like protein 2 [Arabidopsis lyrata subsp. lyrata]
A0A1P8AMJ7_ARATH MLOlike protein [Arabidopsis thaliana]
Q9SXB6.1 MLO-like protein 2 [Arabidopsis thaliana]
B3H6R0_ARATH MLOlike protein [Arabidopsis thaliana]
XP_018490218.1 PREDICTED: MLO-like protein 2 [Raphanus sativus]
A0A3P5YVC0_BRACM MLOlike protein [Brassica campestris]
XP_013645409.1 MLO-like protein 2 [Brassica napus]
M4DTM6_BRARP MLOlike protein [Brassica rapa subsp. pekinensis]
A0A078G3R8_BRANA MLOlike protein [Brassica napus]
A0A3N6U3D5_BRACR MLOlike protein [Brassica cretica]
XP_022559544.1 MLO-like protein 2 [Brassica napus]
XP_013583499.1 PREDICTED: MLO-like protein 2 [Brassica oleracea var. oleracea]
A0A3P6FGI8_BRAOL MLOlike protein [Brassica oleracea]
V4MUM8_EUTSA MLOlike protein [Eutrema salsugineum]
A0A565AND8_9BRAS MLOlike protein [Arabis nemorensis]
A0A087H0M2_ARAAL MLOlike protein [Arabis alpina]
XP_018493439.1 PREDICTED: MLO-like protein 2 [Raphanus sativus]
A0A3P6GRJ5_BRAOL MLOlike protein [Brassica oleracea]
XP_013601927.1 PREDICTED: MLO-like protein 2 [Brassica oleracea var. oleracea]
XP_013712248.1 MLO-like protein 2 [Brassica napus]
M4ESI4_BRARP MLOlike protein [Brassica rapa subsp. pekinensis]
NP_001288934.1 MLO-like protein 2 [Brassica rapa]
XP_013712293.1 MLO-like protein 2 [Brassica napus]
A0A3P5Y9Q4_BRACM MLOlike protein [Brassica campestris]
XP_006302048.1 MLO-like protein 6 isoform X1 [Capsella rubella]
XP_023642953.1 MLO-like protein 6 isoform X2 [Capsella rubella]
XP_019083634.1 PREDICTED: MLO-like protein 6 isoform X3 [Camelina sativa]
XP_010473362.1 PREDICTED: MLO-like protein 6 isoform X1 [Camelina sativa]
XP_010418123.1 PREDICTED: MLO-like protein 6 isoform X1 [Camelina sativa]
XP_010473363.1 PREDICTED: MLO-like protein 6 isoform X2 [Camelina sativa]
XP_019083633.1 PREDICTED: MLO-like protein 6 isoform X2 [Camelina sativa]
D7KVJ7_ARALL MLOlike protein [Arabidopsis lyrata subsp. lyrata]
F4HVC5_ARATH MLOlike protein [Arabidopsis thaliana]
A0A1P8AUK5_ARATH MLOlike protein [Arabidopsis thaliana]
A0A178WER6_ARATH MLOlike protein [Arabidopsis thaliana]
F4HVC3_ARATH MLOlike protein [Arabidopsis thaliana]
MLO6_ARATH MLOlike protein 6 [Arabidopsis thaliana]
A0A654ELJ7_ARATH MLOlike protein [Arabidopsis thaliana]
A0A1P8AUI9_ARATH MLOlike protein [Arabidopsis thaliana]
A0A1P8AUH2_ARATH MLOlike protein [Arabidopsis thaliana]
XP_006391995.1 MLO-like protein 6 [Eutrema salsugineum]
A0A6D2IX83_9BRAS MLOlike protein [Microthlaspi erraticum]
A0A1J3CZM9_NOCCA MLOlike protein [Noccaea caerulescens]
A0A1J3G427_NOCCA MLOlike protein [Noccaea caerulescens]
A0A1J3I3Z9_NOCCA MLOlike protein [Noccaea caerulescens]
A0A1J3JI39_NOCCA MLOlike protein [Noccaea caerulescens]
A0A565AXQ5_9BRAS MLOlike protein [Arabis nemorensis]
A0A087HEZ1_ARAAL MLOlike protein [Arabis alpina]
XP_018454694.1 PREDICTED: MLO-like protein 6 [Raphanus sativus]
XP_009113127.1 MLO-like protein 6 [Brassica rapa]
A0A397XZ48_BRACM MLOlike protein [Brassica campestris]
XP_013717305.1 MLO-like protein 6 [Brassica napus]
A0A3P6E393_BRAOL MLOlike protein [Brassica oleracea]
XP_013726590.1 MLO-like protein 6 [Brassica napus]
XP_013607290.1 PREDICTED: MLO-like protein 6 [Brassica oleracea var. oleracea]
A0A0D3E516_BRAOL MLOlike protein [Brassica oleracea var. oleracea]
A0A078J1W7_BRANA MLOlike protein [Brassica napus]
A0A3N6RGK7_BRACR MLOlike protein [Brassica cretica]
A0A3P5XXD7_BRACM MLOlike protein [Brassica campestris]
A0A078FIT8_BRANA MLOlike protein [Brassica napus]
XP_022561506.1 MLO-like protein 6 [Brassica napus]
A0A6J0LEW8_RAPSA MLOlike protein [Raphanus sativus]
XP_033142553.1 MLO-like protein 6 isoform X1 [Brassica rapa]
XP_013718451.1 MLO-like protein 6 [Brassica napus]
XP_009124631.1 MLO-like protein 6 isoform X2 [Brassica rapa]
A0A3P6BRS3_BRAOL MLOlike protein [Brassica oleracea]
XP_013636655.1 PREDICTED: MLO-like protein 6 isoform X1 [Brassica oleracea var. oleracea]
XP_013643630.1 MLO-like protein 6 [Brassica napus]
XP_013636656.1 PREDICTED: MLO-like protein 6 isoform X2 [Brassica oleracea var. oleracea]
XP_018434210.1 PREDICTED: MLO-like protein 6 [Raphanus sativus]
A0A398AWS0_BRACM MLOlike protein [Brassica campestris]
XP_013750945.1 MLO-like protein 6 isoform X1 [Brassica napus]
XP_022575704.1 MLO-like protein 6 isoform X2 [Brassica napus]
A0A078IBU0_BRANA MLOlike protein [Brassica napus]
XP_009104728.1 MLO-like protein 6 [Brassica rapa]
A0A3P5ZXL1_BRACM MLOlike protein [Brassica campestris]
M4ERK0_BRARP MLOlike protein [Brassica rapa subsp. pekinensis]
XP_013672342.1 MLO-like protein 6 [Brassica napus]
A0A3P6F1S0_BRAOL MLOlike protein [Brassica oleracea]
A0A3N6PRL7_BRACR MLOlike protein [Brassica cretica]
