# Supplementary material for: MLO Proteins from Tomato (Solanum lycopersicum L.) and Related Species in the Broad Phylogenetic Context
Source: Plants (Basel). 2022 Jun 16;11(12):1588. doi: 10.3390/plants11121588 (PMC9229925; doi:10.3390/plants11121588)
Supplement: Supplementary file 1 [file plants-11-01588-s001.zip › Supplementary File S1/scripts/clades/c2.1.1_edit]

I1HA63_BRADI MLOlike protein [Brachypodium distachyon]
A0A3B6JQF5_WHEAT MLOlike protein [Triticum aestivum]
A0A446TM37_TRITD MLOlike protein [Triticum turgidum subsp. durum]
M7ZVE5_TRIUA MLOlike protein [Triticum urartu]
A0A446TMA0_TRITD MLOlike protein [Triticum turgidum subsp. durum]
A0A3B6KSZ1_WHEAT MLOlike protein [Triticum aestivum]
A0A446TM25_TRITD MLOlike protein [Triticum turgidum subsp. durum]
MLOH1_HORVU MLO protein homolog 1 [Hordeum vulgare]
A0A287PWS0_HORVV MLOlike protein [Hordeum vulgare subsp. vulgare]
A0A453J2D9_AEGTS MLOlike protein [Aegilops tauschii subsp. strangulata]
A0A287PVT7_HORVV MLOlike protein [Hordeum vulgare subsp. vulgare]
A0A453J221_AEGTS MLOlike protein [Aegilops tauschii subsp. strangulata]
XP_020197997.2 MLO protein homolog 1 [Aegilops tauschii subsp. strangulata]
A0A453J1D6_AEGTS MLOlike protein [Aegilops tauschii subsp. strangulata]
T1NSM8_TRIUA MLOlike protein [Triticum urartu]
A0A3B6KSV7_WHEAT MLOlike protein [Triticum aestivum]
A0A3B6IW51_WHEAT MLOlike protein [Triticum aestivum]
XP_037426544.1 MLO protein homolog 1 isoform X1 [Triticum dicoccoides]
XP_037426546.1 MLO protein homolog 1 isoform X2 [Triticum dicoccoides]
A0A287PVS8_HORVV MLOlike protein [Hordeum vulgare subsp. vulgare]
M0YKN7_HORVV MLOlike protein [Hordeum vulgare subsp. vulgare]
A0A287PVS7_HORVV MLOlike protein [Hordeum vulgare subsp. vulgare]
A0A287PWP5_HORVV MLOlike protein [Hordeum vulgare subsp. vulgare]
A0A446TMQ0_TRITD MLOlike protein [Triticum turgidum subsp. durum]
M7YJJ8_TRIUA MLOlike protein [Triticum urartu]
Q94F72_WHEAT MLOlike protein [Triticum aestivum]
A0A446SGA1_TRITD MLOlike protein [Triticum turgidum subsp. durum]
A0A453J2G3_AEGTS MLOlike protein [Aegilops tauschii subsp. strangulata]
A0A453J1R1_AEGTS MLOlike protein [Aegilops tauschii subsp. strangulata]
A0A453J237_AEGTS MLOlike protein [Aegilops tauschii subsp. strangulata]
A0A3B6JQV1_WHEAT MLOlike protein [Triticum aestivum]
A0A3B6JNN8_WHEAT MLOlike protein [Triticum aestivum]
Q94F71_WHEAT MLOlike protein [Triticum aestivum]
C8CGD0_WHEAT MLOlike protein [Triticum aestivum]
C8CGC9_WHEAT MLOlike protein [Triticum aestivum]
A0A3B6IWB5_WHEAT MLOlike protein [Triticum aestivum]
Q94FR4_WHEAT MLOlike protein [Triticum aestivum]
C5WZY1_SORBI MLOlike protein [Sorghum bicolor]
A0A317Y6Z5_MAIZE MLOlike protein [Zea mays]
Q94CH4_MAIZE MLOlike protein [Zea mays]
A0A1D6JMF4_MAIZE MLOlike protein [Zea mays]
A0A4U6TAS0_SETVI MLOlike protein [Setaria viridis]
A0A1E5VF02_9POAL MLOlike protein [Dichanthelium oligosanthes]
A0A3L6S8J3_PANMI MLOlike protein [Panicum miliaceum]
A0A2T7CIG7_9POAL MLOlike protein [Panicum hallii var. hallii]
A0A2S3IUL1_9POAL MLOlike protein [Panicum hallii]
XP_015691083.1 MLO protein homolog 1 [Oryza brachyantha]
J3LJK0_ORYBR MLOlike protein [Oryza brachyantha]
A0A0D9VP27_9ORYZ MLOlike protein [Leersia perrieri]
A0A6G1DF70_9ORYZ MLOlike protein [Oryza meyeriana var. granulata]
A0A0E0K8A3_ORYPU MLOlike protein [Oryza punctata]
XP_015631488.1 MLO protein homolog 1 isoform X2 [Oryza sativa Japonica Group]
A0A0D9Z1L0_9ORYZ MLOlike protein [Oryza glumipatula]
A0A0D3FDC4_9ORYZ MLOlike protein [Oryza barthii]
A0A0E0GG89_ORYNI MLOlike protein [Oryza nivara]
A0A0E0NP69_ORYRU MLOlike protein [Oryza rufipogon]
I1P763_ORYGL MLOlike protein [Oryza glaberrima]
A0A0E0CUM2_9ORYZ MLOlike protein [Oryza meridionalis]
XP_015631487.1 MLO protein homolog 1-like isoform X1 [Oryza sativa Japonica Group]
Q93XC8_ORYSI MLOlike protein [Oryza sativa subsp. indica]
A0A6G1F415_9ORYZ MLOlike protein [Oryza meyeriana var. granulata]
XP_040381059.1 MLO protein homolog 1-like [Oryza brachyantha]
J3ME92_ORYBR MLOlike protein [Oryza brachyantha]
Q94EX3_ORYSA MLOlike protein [Oryza sativa]
A0A0E0LBP8_ORYPU MLOlike protein [Oryza punctata]
A0A0E0LBQ0_ORYPU MLOlike protein [Oryza punctata]
XP_015642003.1 MLO protein homolog 1 isoform X2 [Oryza sativa Japonica Group]
XP_025881813.1 MLO protein homolog 1 isoform X1 [Oryza sativa Japonica Group]
A0A0E0E219_9ORYZ MLOlike protein [Oryza meridionalis]
XP_015642002.1 MLO protein homolog 1 isoform X3 [Oryza sativa Japonica Group]
B9FTD1_ORYSJ MLOlike protein [Oryza sativa subsp. japonica]
I1Q6L9_ORYGL MLOlike protein [Oryza glaberrima]
A0A0D3GGT3_9ORYZ MLOlike protein [Oryza barthii]
A0A0E0HR51_ORYNI MLOlike protein [Oryza nivara]
MLOH1_ORYSI MLO protein homolog 1 [Oryza sativa subsp. indica]
B8B2F1_ORYSI MLOlike protein [Oryza sativa subsp. indica]
A0A0E0A9U5_9ORYZ MLOlike protein [Oryza glumipatula]
A0A0E0PY17_ORYRU MLOlike protein [Oryza rufipogon]
XP_011627583.1 LOW QUALITY PROTEIN: MLO protein homolog 1-like [Amborella trichopoda]
XP_031383270.1 MLO protein homolog 1-like [Punica granatum]
XP_030523298.1 MLO protein homolog 1-like [Rhodamnia argentea]
XP_030441622.1 MLO protein homolog 1-like [Syzygium oleosum]
XP_039171495.1 MLO protein homolog 1 [Eucalyptus grandis]
A0A059BW43_EUCGR MLOlike protein [Eucalyptus grandis]
A0A699I853_TANCI MLOlike protein [Tanacetum cinerariifolium]
A0A103YEM8_CYNCS Mlorelated protein [Cynara cardunculus var. scolymus]
XP_023765165.1 MLO protein homolog 1-like [Lactuca sativa]
A0A2J6LAU5_LACSA MLOlike protein [Lactuca sativa]
A0A2U1QBX5_ARTAN MLOlike protein [Artemisia annua]
XP_021968934.1 MLO protein homolog 1 [Helianthus annuus]
A0A2U1LZA2_ARTAN MLOlike protein [Artemisia annua]
XP_019186517.1 PREDICTED: MLO protein homolog 1-like [Ipomoea nil]
XP_031104010.1 MLO protein homolog 1-like [Ipomoea triloba]
XP_017246455.1 PREDICTED: MLO protein homolog 1 [Daucus carota subsp. sativus]
XP_017257905.1 PREDICTED: MLO protein homolog 1-like [Daucus carota subsp. sativus]
XP_027148634.1 MLO protein homolog 1-like [Coffea eugenioides]
A0A068UGF4_COFCA MLOlike protein [Coffea canephora]
A0A022RCE6_ERYGU MLOlike protein [Erythranthe guttata]
A0A6I9SV24_SESIN MLOlike protein [Sesamum indicum]
A0A2G9GJD8_9LAMI MLOlike protein [Handroanthus impetiginosus]
XP_042005943.1 MLO protein homolog 1-like [Salvia splendens]
XP_042009192.1 MLO protein homolog 1-like [Salvia splendens]
A0A4D9B0B3_SALSN Mlo protein [Salvia splendens]
A0A3S3P769_9MAGN MLOlike protein [Cinnamomum micranthum f. kanehirae]
A0A1D1XEP3_9ARAE MLOlike protein [Anthurium amnicola]
A0A5P1EZ24_ASPOF MLOlike protein [Asparagus officinalis]
XP_020262248.1 LOW QUALITY PROTEIN: MLO protein homolog 1-like [Asparagus officinalis]
XP_010918343.1 MLO protein homolog 1 [Elaeis guineensis]
XP_038972433.1 MLO protein homolog 1-like [Phoenix dactylifera]
XP_039138626.1 MLO protein homolog 1-like [Dioscorea cayenensis subsp. rotundata]
A0A199W7P7_ANACO MLOlike protein [Ananas comosus]
A0A6P5FL43_ANACO MLO protein homolog 1like [Ananas comosus]
A0A2G5DT11_AQUCA MLOlike protein [Aquilegia coerulea]
XP_026403695.1 MLO protein homolog 1-like [Papaver somniferum]
A0A200PR00_9MAGN MLOlike protein [Macleaya cordata]
A0A165XN95_DAUCS MLOlike protein [Daucus carota subsp. sativus]
A0A068TZS2_COFCA MLOlike protein [Coffea canephora]
XP_027074105.1 MLO protein homolog 1-like [Coffea arabica]
XP_027179925.1 MLO protein homolog 1-like [Coffea eugenioides]
XP_027073294.1 MLO protein homolog 1-like [Coffea arabica]
XP_024460639.1 MLO protein homolog 1 [Populus trichocarpa]
A0A2K1ZQ82_POPTR MLOlike protein [Populus trichocarpa]
XP_021629497.1 MLO protein homolog 1-like [Manihot esculenta]
A0A6A6MHV3_HEVBR MLOlike protein [Hevea brasiliensis]
XP_021691472.1 MLO protein homolog 1-like [Hevea brasiliensis]
A0A6A6MGX5_HEVBR MLOlike protein [Hevea brasiliensis]
A0A5N6QUB9_9ROSI MLOlike protein [Carpinus fangiana]
XP_035549191.1 MLO protein homolog 1-like [Juglans regia]
XP_041020560.1 MLO protein homolog 1-like [Juglans microcarpa x Juglans regia]
XP_028116974.1 MLO protein homolog 1-like isoform X2 [Camellia sinensis]
XP_028116976.1 MLO protein homolog 1-like isoform X3 [Camellia sinensis]
XP_028116977.1 MLO protein homolog 1-like isoform X4 [Camellia sinensis]
XP_028116973.1 MLO protein homolog 1-like isoform X1 [Camellia sinensis]
A0A4S4D6T8_CAMSI MLOlike protein [Camellia sinensis var. sinensis]
XP_031400038.1 MLO protein homolog 1-like [Punica granatum]
A0A218W638_PUNGR MLOlike protein [Punica granatum]
XP_030524040.1 MLO protein homolog 1-like [Rhodamnia argentea]
XP_030466849.1 MLO protein homolog 1-like [Syzygium oleosum]
XP_018718168.2 MLO protein homolog 1 [Eucalyptus grandis]
XP_023889863.1 MLO protein homolog 1-like [Quercus suber]
A0A1R3JZS1_COCAP MLOlike protein [Corchorus capsularis]
A0A1R3KQB9_9ROSI MLOlike protein [Corchorus olitorius]
XP_022769423.1 MLO protein homolog 1-like [Durio zibethinus]
XP_021284257.1 MLO protein homolog 1-like [Herrania umbratica]
XP_007018107.2 PREDICTED: MLO protein homolog 1 isoform X1 [Theobroma cacao]
A0A061FF43_THECC MLOlike protein [Theobroma cacao]
XP_039020838.1 LOW QUALITY PROTEIN: MLO protein homolog 1-like [Hibiscus syriacus]
A0A6A2WDI7_HIBSY MLOlike protein [Hibiscus syriacus]
A0A6A3CVV9_HIBSY MLOlike protein [Hibiscus syriacus]
XP_017981239.1 PREDICTED: MLO protein homolog 1 isoform X2 [Theobroma cacao]
A0A5B6VDP8_9ROSI MLOlike protein [Gossypium australe]
A0A2P5XEA5_GOSBA MLOlike protein [Gossypium barbadense]
A0A1U8KHU3_GOSHI MLOlike protein [Gossypium hirsutum]
A0A5D3ADW9_GOSMU MLOlike protein [Gossypium mustelinum]
XP_017640217.1 PREDICTED: MLO protein homolog 1-like [Gossypium arboreum]
XP_040971460.1 MLO protein homolog 1-like [Gossypium hirsutum]
A0A5D2RPN1_GOSTO MLOlike protein [Gossypium tomentosum]
A0A5D2M7X8_GOSTO MLOlike protein [Gossypium tomentosum]
A0A1U8KXA4_GOSHI MLOlike protein [Gossypium hirsutum]
A0A5D2DP11_GOSDA MLOlike protein [Gossypium darwinii]
XP_012464255.1 PREDICTED: MLO protein homolog 1-like [Gossypium raimondii]
A0A0D2M9K7_GOSRA MLOlike protein [Gossypium raimondii]
A0A5D2W5B9_GOSMU MLOlike protein [Gossypium mustelinum]
A0A445CD01_ARAHY MLOlike protein [Arachis hypogaea]
XP_015934114.1 MLO protein homolog 1-like isoform X2 [Arachis duranensis]
XP_025612443.1 MLO protein homolog 1 isoform X1 [Arachis hypogaea]
XP_025612444.1 MLO protein homolog 1 isoform X2 [Arachis hypogaea]
XP_015934113.1 MLO protein homolog 1-like isoform X1 [Arachis duranensis]
XP_016167633.1 MLO protein homolog 1 isoform X2 [Arachis ipaensis]
XP_015934116.1 MLO protein homolog 1-like isoform X3 [Arachis duranensis]
XP_016167632.1 MLO protein homolog 1 isoform X1 [Arachis ipaensis]
XP_016167634.1 MLO protein homolog 1 isoform X3 [Arachis ipaensis]
A0A2Z6MBX0_TRISU MLOlike protein [Trifolium subterraneum]
XP_004500844.1 MLO protein homolog 1-like [Cicer arietinum]
A0A072V3H6_MEDTR Seven transmembrane MLO family protein [Medicago truncatula]
A0A072VDZ4_MEDTR MLOlike protein [Medicago truncatula]
XP_003603854.1 MLO protein homolog 1 [Medicago truncatula]
A0A072V3Z8_MEDTR MLOlike protein [Medicago truncatula]
XP_027357000.1 MLO protein homolog 1-like [Abrus precatorius]
XP_029128021.1 MLO protein homolog 1 [Cajanus cajan]
A0A151TCW3_CAJCA MLOlike protein [Cajanus cajan]
V7AUR2_PHAVU MLOlike protein [Phaseolus vulgaris]
XP_014499403.1 MLO protein homolog 1-like [Vigna radiata var. radiata]
XP_017435544.1 PREDICTED: MLO protein homolog 1-like isoform X2 [Vigna angularis]
XP_017435543.1 PREDICTED: MLO protein homolog 1-like isoform X1 [Vigna angularis]
XP_027904694.1 MLO protein homolog 1-like isoform X2 [Vigna unguiculata]
XP_027904693.1 MLO protein homolog 1-like isoform X1 [Vigna unguiculata]
XP_027904695.1 MLO protein homolog 1-like isoform X3 [Vigna unguiculata]
XP_006579025.2 MLO protein homolog 1 isoform X1 [Glycine max]
XP_028234602.1 MLO protein homolog 1-like isoform X1 [Glycine soja]
XP_014632683.1 MLO protein homolog 1 isoform X1 [Glycine max]
XP_003527634.1 MLO protein homolog 1 isoform X2 [Glycine max]
A0A445K395_GLYSO MLOlike protein [Glycine soja]
XP_040870674.1 MLO protein homolog 1 isoform X2 [Glycine max]
XP_028234603.1 MLO protein homolog 1-like isoform X2 [Glycine soja]
XP_040872157.1 MLO protein homolog 1 isoform X3 [Glycine max]
A0A0R0JAJ4_SOYBN MLOlike protein [Glycine max]
XP_018860619.1 MLO protein homolog 1-like [Juglans regia]
XP_021902653.1 MLO protein homolog 1-like [Carica papaya]
XP_011465778.1 PREDICTED: MLO protein homolog 1-like [Fragaria vesca subsp. vesca]
A0A2P6PBP4_ROSCH MLOlike protein [Rosa chinensis]
XP_024191741.2 LOW QUALITY PROTEIN: MLO protein homolog 1 [Rosa chinensis]
XP_024171071.1 MLO protein homolog 1 [Rosa chinensis]
XP_009372684.1 PREDICTED: MLO protein homolog 1-like [Pyrus x bretschneideri]
A0A540KHN3_MALBA MLOlike protein [Malus baccata]
XP_028960092.1 MLO protein homolog 1-like [Malus domestica]
A0A498JP08_MALDO MLOlike protein [Malus domestica]
A0A4Y1REH2_PRUDU MLOlike protein [Prunus dulcis]
A0A5E4FS29_PRUDU MLOlike protein [Prunus dulcis]
A0A4Y1R5L5_PRUDU MLOlike protein [Prunus dulcis]
XP_016648917.1 PREDICTED: MLO protein homolog 1-like [Prunus mume]
A0A6J5WU44_PRUAR MLOlike protein [Prunus armeniaca]
XP_021827518.1 MLO protein homolog 1-like [Prunus avium]
A0A6J5UUG6_PRUAR MLOlike protein [Prunus armeniaca]
A0A315AI58_PRUYE MLOlike protein [Prunus yedoensis var. nudiflora]
A0A6J5UBQ3_PRUAR MLOlike protein [Prunus armeniaca]
XP_008237952.1 PREDICTED: MLO protein homolog 1-like [Prunus mume]
A0A6J5X669_PRUAR MLOlike protein [Prunus armeniaca]
XP_007210822.1 MLO protein homolog 1 [Prunus persica]
A0A5E4GPE5_PRUDU MLOlike protein [Prunus dulcis]
XP_034215500.1 MLO protein homolog 1-like [Prunus dulcis]
XP_034215501.1 MLO protein homolog 1-like [Prunus dulcis]
XP_038703981.1 MLO protein homolog 1-like [Tripterygium wilfordii]
XP_038718479.1 MLO protein homolog 1-like [Tripterygium wilfordii]
A0A5J5B565_9ASTE MLOlike protein [Nyssa sinensis]
XP_028085630.1 MLO protein homolog 1-like [Camellia sinensis]
A0A4S4D8I2_CAMSI MLOlike protein [Camellia sinensis var. sinensis]
A0A2R6PZB3_ACTCC MLOlike protein [Actinidia chinensis var. chinensis]
A0A2R6RMB4_ACTCC MLOlike protein [Actinidia chinensis var. chinensis]
XP_024020102.1 LOW QUALITY PROTEIN: MLO protein homolog 1 [Morus notabilis]
XP_015884053.1 MLO protein homolog 1-like [Ziziphus jujuba]
A0A2P5A984_PARAD MLOlike protein [Parasponia andersonii]
A0A2P5EY80_TREOI MLOlike protein [Trema orientale]
XP_031270072.1 MLO protein homolog 1-like [Pistacia vera]
XP_031270073.1 MLO protein homolog 1-like [Pistacia vera]
XP_024039650.1 MLO protein homolog 1 [Citrus clementina]
A0A067H055_CITSI MLOlike protein [Citrus sinensis]
V4TAW3_9ROSI MLOlike protein [Citrus clementina]
XP_024952258.1 MLO protein homolog 1-like [Citrus sinensis]
XP_034677056.1 MLO protein homolog 1-like [Vitis riparia]
F6I6U6_VITVI MLOlike protein [Vitis vinifera]
XP_002273002.1 PREDICTED: MLO protein homolog 1 [Vitis vinifera]
A0A438K3G8_VITVI MLOlike protein [Vitis vinifera]
A0A438ET02_VITVI MLOlike protein [Vitis vinifera]
XP_011041289.1 PREDICTED: MLO protein homolog 1-like [Populus euphratica]
XP_002306989.1 MLO protein homolog 1 [Populus trichocarpa]
XP_011034835.1 PREDICTED: MLO protein homolog 1-like [Populus euphratica]
XP_024450706.1 LOW QUALITY PROTEIN: MLO protein homolog 1 [Populus trichocarpa]
XP_034905489.1 MLO protein homolog 1-like [Populus alba]
XP_012073610.1 MLO protein homolog 1 [Jatropha curcas]
A0A067KP63_JATCU MLOlike protein [Jatropha curcas]
XP_021613330.1 MLO protein homolog 1-like [Manihot esculenta]
XP_021686505.1 MLO protein homolog 1-like [Hevea brasiliensis]
XP_015573442.1 MLO protein homolog 1 [Ricinus communis]
B9R8R5_RICCO MLOlike protein [Ricinus communis]
