# Supplementary material for: MLO Proteins from Tomato (Solanum lycopersicum L.) and Related Species in the Broad Phylogenetic Context
Source: Plants (Basel). 2022 Jun 16;11(12):1588. doi: 10.3390/plants11121588 (PMC9229925; doi:10.3390/plants11121588)
Supplement: Supplementary file 1 [file plants-11-01588-s001.zip › Supplementary File S1/scripts/clades/c2.1.2_edit]

A0A0D6QZB2_ARACU MLOlike protein [Araucaria cunninghamii]
XP_024319424.1 MLO-like protein 7 isoform X2 [Brachypodium distachyon]
XP_010238961.2 MLO-like protein 7 isoform X1 [Brachypodium distachyon]
A0A2K2CLB6_BRADI MLOlike protein [Brachypodium distachyon]
A0A2K2CLC0_BRADI MLOlike protein [Brachypodium distachyon]
XP_039829112.1 MLO-like protein 9 [Panicum virgatum]
XP_039785400.1 MLO-like protein 9 [Panicum virgatum]
XP_025793677.1 MLO-like protein 9 [Panicum hallii]
A0A2T7CAH6_9POAL MLOlike protein [Panicum hallii var. hallii]
A0A1E5WEU8_9POAL MLOlike protein [Dichanthelium oligosanthes]
XP_004983794.1 MLO-like protein 9 [Setaria italica]
A0A4U6T3B2_SETVI MLOlike protein [Setaria viridis]
XP_002465008.1 MLO-like protein 9 [Sorghum bicolor]
A0A3L6TMR2_PANMI MLOlike protein [Panicum miliaceum]
A0A1D6K7P7_MAIZE MLOlike protein [Zea mays]
A0A1D6K7P2_MAIZE MLOlike protein [Zea mays]
A0A1D6K7P5_MAIZE MLOlike protein [Zea mays]
A0A1D6K7P1_MAIZE MLOlike protein [Zea mays]
A0A1D6K7P6_MAIZE MLOlike protein [Zea mays]
A0A317YGD5_MAIZE MLOlike protein [Zea mays]
Q94CH3_MAIZE MLOlike protein [Zea mays]
A0A1D6K7P3_MAIZE MLOlike protein [Zea mays]
A0A1D6K7P4_MAIZE MLOlike protein [Zea mays]
A0A0D9XLZ8_9ORYZ MLOlike protein [Leersia perrieri]
A0A0D9XLZ9_9ORYZ MLOlike protein [Leersia perrieri]
A0A0D9XLZ6_9ORYZ MLOlike protein [Leersia perrieri]
A0A0D9XLZ7_9ORYZ MLOlike protein [Leersia perrieri]
A0A0D9XM00_9ORYZ MLOlike protein [Leersia perrieri]
XP_006662559.1 MLO-like protein 9 [Oryza brachyantha]
A0A0E0MA87_ORYPU MLOlike protein [Oryza punctata]
A0A0E0F0H2_9ORYZ MLOlike protein [Oryza meridionalis]
A0A0E0BD88_9ORYZ MLOlike protein [Oryza glumipatula]
A0A0E0R1Y3_ORYRU MLOlike protein [Oryza rufipogon]
A0A6G1EV87_9ORYZ MLOlike protein [Oryza meyeriana var. granulata]
Q336W5_ORYSJ MLOlike protein [Oryza sativa subsp. japonica]
I1QVJ3_ORYGL MLOlike protein [Oryza glaberrima]
A0A0E0R1Y4_ORYRU MLOlike protein [Oryza rufipogon]
A0A0E0IVT2_ORYNI MLOlike protein [Oryza nivara]
A2Z9U4_ORYSI MLOlike protein [Oryza sativa subsp. indica]
Q9FRJ3_ORYSJ MLOlike protein [Oryza sativa subsp. japonica]
A0A0D3HG56_9ORYZ MLOlike protein [Oryza barthii]
I1I5R7_BRADI MLOlike protein [Brachypodium distachyon]
A0A2K2D0I8_BRADI MLOlike protein [Brachypodium distachyon]
M0Y6W0_HORVV MLOlike protein [Hordeum vulgare subsp. vulgare]
A0A287FKD3_HORVV MLOlike protein [Hordeum vulgare subsp. vulgare]
A0A287FKA2_HORVV MLOlike protein [Hordeum vulgare subsp. vulgare]
A0A446JXF0_TRITD MLOlike protein [Triticum turgidum subsp. durum]
A0A446IYJ6_TRITD MLOlike protein [Triticum turgidum subsp. durum]
A0A446IYK8_TRITD MLOlike protein [Triticum turgidum subsp. durum]
A0A446IYJ7_TRITD MLOlike protein [Triticum turgidum subsp. durum]
XP_037410926.1 MLO-like protein 9 [Triticum dicoccoides]
M8AA12_TRIUA MLOlike protein [Triticum urartu]
XP_037466389.1 MLO-like protein 9 [Triticum dicoccoides]
A0A446JXG7_TRITD MLOlike protein [Triticum turgidum subsp. durum]
A0A446JXB3_TRITD MLOlike protein [Triticum turgidum subsp. durum]
A0A452YS81_AEGTS MLOlike protein [Aegilops tauschii subsp. strangulata]
A0A3B5ZVS1_WHEAT MLOlike protein [Triticum aestivum]
XP_020170713.1 MLO-like protein 9 [Aegilops tauschii subsp. strangulata]
E2RZR7_WHEAT MLOlike protein [Triticum aestivum]
R7WGM7_AEGTA MLOlike protein [Aegilops tauschii]
A0A452YS67_AEGTS MLOlike protein [Aegilops tauschii subsp. strangulata]
A0A452YS52_AEGTS MLOlike protein [Aegilops tauschii subsp. strangulata]
A0A452YS60_AEGTS MLOlike protein [Aegilops tauschii subsp. strangulata]
A0A452YSA5_AEGTS MLOlike protein [Aegilops tauschii subsp. strangulata]
A0A5P1EHS6_ASPOF MLOlike protein [Asparagus officinalis]
A0A0K9PQ28_ZOSMR MLOlike protein [Zostera marina]
XP_039138903.1 MLO-like protein 8 [Dioscorea cayenensis subsp. rotundata]
A0A6A1WMD2_9ROSI MLOlike protein [Morella rubra]
XP_020529938.1 MLO-like protein 10 [Amborella trichopoda]
A0A2H9ZXX2_9ASPA MLOlike protein [Apostasia shenzhenica]
A0A2I0A989_9ASPA MLOlike protein [Apostasia shenzhenica]
PKU72837.1 MLO-like protein 10 [Dendrobium catenatum]
XP_020674573.1 MLO-like protein 9 [Dendrobium catenatum]
XP_020578094.1 MLO-like protein 9 [Phalaenopsis equestris]
XP_020575070.1 MLO-like protein 9 [Phalaenopsis equestris]
XP_028549290.1 MLO-like protein 9 isoform X3 [Dendrobium catenatum]
XP_028549287.1 MLO-like protein 9 isoform X1 [Dendrobium catenatum]
XP_020676033.1 MLO-like protein 9 isoform X2 [Dendrobium catenatum]
XP_028549291.1 MLO-like protein 10 isoform X4 [Dendrobium catenatum]
PKU87720.1 MLO-like protein 8 [Dendrobium catenatum]
XP_020083887.1 MLO-like protein 9 isoform X1 [Ananas comosus]
XP_020083893.1 MLO-like protein 10 isoform X2 [Ananas comosus]
XP_020249503.1 MLO-like protein 9 [Asparagus officinalis]
A0A5P1E3L5_ASPOF MLOlike protein [Asparagus officinalis]
XP_029117220.1 MLO-like protein 9 [Elaeis guineensis]
A0A3Q0HYD8_PHODC MLOlike protein [Phoenix dactylifera]
XP_026659601.2 MLO-like protein 10 isoform X2 [Phoenix dactylifera]
XP_026659600.2 MLO-like protein 9 isoform X1 [Phoenix dactylifera]
A0A2H3ZNI9_PHODC MLOlike protein [Phoenix dactylifera]
A0A4S8KE34_MUSBA MLOlike protein [Musa balbisiana]
XP_018679518.1 PREDICTED: MLO-like protein 9 isoform X2 [Musa acuminata subsp. malaccensis]
XP_009390750.1 PREDICTED: MLO-like protein 9 isoform X1 [Musa acuminata subsp. malaccensis]
XP_018679522.1 PREDICTED: MLO-like protein 10 isoform X3 [Musa acuminata subsp. malaccensis]
XP_009382074.1 PREDICTED: MLO-like protein 9 [Musa acuminata subsp. malaccensis]
A0A4S8J5D9_MUSBA MLOlike protein [Musa balbisiana]
XP_009384603.2 PREDICTED: MLO-like protein 9 isoform X1 [Musa acuminata subsp. malaccensis]
M0RUG4_MUSAM MLOlike protein [Musa acuminata subsp. malaccensis]
XP_018676221.1 PREDICTED: MLO-like protein 10 isoform X2 [Musa acuminata subsp. malaccensis]
XP_006855670.1 MLO-like protein 9 [Amborella trichopoda]
XP_031494249.1 MLO-like protein 9 [Nymphaea colorata]
XP_031489825.1 MLO-like protein 9 isoform X1 [Nymphaea colorata]
XP_031489828.1 MLO-like protein 5 isoform X2 [Nymphaea colorata]
A0A443P1E3_9MAGN MLOlike protein [Cinnamomum micranthum f. kanehirae]
A0A443PQ81_9MAGN MLOlike protein [Cinnamomum micranthum f. kanehirae]
A0A3S3Q3A2_9MAGN MLOlike protein [Cinnamomum micranthum f. kanehirae]
A0A1D1XFL1_9ARAE MLOlike protein [Anthurium amnicola]
A0A1D1XNT5_9ARAE MLOlike protein [Anthurium amnicola]
A0A1D1YET4_9ARAE MLOlike protein [Anthurium amnicola]
A0A0K9Q4T1_ZOSMR MLOlike protein [Zostera marina]
A0A6I9RZX1_ELAGV MLOlike protein [Elaeis guineensis var. tenera]
XP_008804580.1 MLO-like protein 9 isoform X2 [Phoenix dactylifera]
XP_026664792.1 MLO-like protein 9 isoform X1 [Phoenix dactylifera]
XP_008804596.1 MLO-like protein 10 isoform X3 [Phoenix dactylifera]
A0A6P5GWN1_ANACO MLOlike protein 10 [Ananas comosus]
A0A199W4I9_ANACO MLOlike protein [Ananas comosus]
M0SL90_MUSAM MLOlike protein [Musa acuminata subsp. malaccensis]
XP_009418888.1 PREDICTED: MLO-like protein 9 [Musa acuminata subsp. malaccensis]
M0U2Z8_MUSAM MLOlike protein [Musa acuminata subsp. malaccensis]
XP_009386660.1 PREDICTED: MLO-like protein 9 isoform X1 [Musa acuminata subsp. malaccensis]
XP_018675689.1 PREDICTED: MLO-like protein 8 isoform X3 [Musa acuminata subsp. malaccensis]
XP_018675687.1 PREDICTED: MLO-like protein 9 isoform X2 [Musa acuminata subsp. malaccensis]
XP_018675691.1 PREDICTED: MLO-like protein 8 isoform X4 [Musa acuminata subsp. malaccensis]
XP_039134479.1 MLO-like protein 9 [Dioscorea cayenensis subsp. rotundata]
N1QTY7_AEGTA MLOlike protein [Aegilops tauschii]
A0A3B6KPZ5_WHEAT MLOlike protein [Triticum aestivum]
A0A446TGL3_TRITD MLOlike protein [Triticum turgidum subsp. durum]
M8A021_TRIUA MLOlike protein [Triticum urartu]
XP_037438449.1 MLO-like protein 9 [Triticum dicoccoides]
A0A3B6LTV6_WHEAT MLOlike protein [Triticum aestivum]
A0A453LVV9_AEGTS MLOlike protein [Aegilops tauschii subsp. strangulata]
A0A3B6MY90_WHEAT MLOlike protein [Triticum aestivum]
A0A453LWT7_AEGTS MLOlike protein [Aegilops tauschii subsp. strangulata]
A0A5J9T992_9POAL MLOlike protein [Eragrostis curvula]
XP_014753808.1 MLO-like protein 9 isoform X1 [Brachypodium distachyon]
XP_003568790.1 MLO-like protein 9 isoform X2 [Brachypodium distachyon]
A0A6G1E5N9_9ORYZ MLOlike protein [Oryza meyeriana var. granulata]
XP_006654121.1 MLO-like protein 9 [Oryza brachyantha]
XP_015638839.1 MLO-like protein 9 [Oryza sativa Japonica Group]
A0A0D9WDI7_9ORYZ MLOlike protein [Leersia perrieri]
A0A0E0KZ99_ORYPU MLOlike protein [Oryza punctata]
A0A0D3G3Z7_9ORYZ MLOlike protein [Oryza barthii]
A0A0E0PID0_ORYRU MLOlike protein [Oryza rufipogon]
A0A0E0HAG4_ORYNI MLOlike protein [Oryza nivara]
C5Z2L0_SORBI MLOlike protein [Sorghum bicolor]
A0A059Q2V8_9POAL MLOlike protein [Saccharum hybrid cultivar R570]
A0A368S2G1_SETIT MLOlike protein [Setaria italica]
XP_039845654.1 MLO-like protein 9 isoform X1 [Panicum virgatum]
XP_039845655.1 MLO-like protein 9 isoform X2 [Panicum virgatum]
XP_004978312.1 MLO-like protein 9 [Setaria italica]
A0A1E5V2R6_9POAL MLOlike protein [Dichanthelium oligosanthes]
A0A3L6RWL2_PANMI MLOlike protein [Panicum miliaceum]
XP_039805185.1 MLO-like protein 9 [Panicum virgatum]
A0A2S3HG29_9POAL MLOlike protein [Panicum hallii]
A0A3L6PEH6_PANMI MLOlike protein [Panicum miliaceum]
A0A2T7DTT1_9POAL MLOlike protein [Panicum hallii var. hallii]
A0A1D6LM06_MAIZE MLOlike protein [Zea mays]
A0A1D6GWY0_MAIZE MLOlike protein [Zea mays]
Q94CG9_MAIZE MLOlike protein [Zea mays]
A0A1D6GWY1_MAIZE MLOlike protein [Zea mays]
A0A3L6EKB7_MAIZE MLOlike protein [Zea mays]
A0A1D6LM03_MAIZE MLOlike protein [Zea mays]
A0A3L6E659_MAIZE MLOlike protein [Zea mays]
A0A1D6LM04_MAIZE MLOlike protein [Zea mays]
A0A1D6LM07_MAIZE MLOlike protein [Zea mays]
A0A1D6LM08_MAIZE MLOlike protein [Zea mays]
A0A1D6GWX6_MAIZE MLOlike protein [Zea mays]
XP_024952260.1 MLO-like protein 9 [Citrus sinensis]
XP_024040616.1 MLO-like protein 9 [Citrus clementina]
V4T657_9ROSI MLOlike protein [Citrus clementina]
XP_031270276.1 MLO-like protein 9 [Pistacia vera]
A0A5C7H651_9ROSI MLOlike protein [Acer yangbiense]
XP_021902751.1 LOW QUALITY PROTEIN: MLO-like protein 9 [Carica papaya]
XP_010523625.1 PREDICTED: MLO-like protein 9 [Tarenaya hassleriana]
XP_010539025.1 PREDICTED: MLO-like protein 9 [Tarenaya hassleriana]
A0A565AXR6_9BRAS MLOlike protein [Arabis nemorensis]
A0A087GH01_ARAAL MLOlike protein [Arabis alpina]
XP_006303812.1 MLO-like protein 9 [Capsella rubella]
XP_010500219.1 PREDICTED: MLO-like protein 9 [Camelina sativa]
XP_010478983.1 PREDICTED: MLO-like protein 9 [Camelina sativa]
XP_020867419.1 MLO-like protein 9 [Arabidopsis lyrata subsp. lyrata]
A0A5S9WM90_ARATH MLOlike protein [Arabidopsis thaliana]
Q94KB4.2 MLO-like protein 9 [Arabidopsis thaliana]
A0A654EHG4_ARATH MLOlike protein [Arabidopsis thaliana]
XP_018481729.1 PREDICTED: MLO-like protein 5 [Raphanus sativus]
XP_013634866.1 PREDICTED: MLO-like protein 5 [Brassica oleracea var. oleracea]
XP_013669893.1 MLO-like protein 5 [Brassica napus]
XP_009141335.1 MLO-like protein 5 [Brassica rapa]
A0A3P6CPL2_BRAOL MLOlike protein [Brassica oleracea]
XP_013747261.1 MLO-like protein 5 isoform X2 [Brassica napus]
A0A3P6D5Q4_BRACM MLOlike protein [Brassica campestris]
A0A3N6QTW1_BRACR MLOlike protein [Brassica cretica]
A0A0D3C3Z2_BRAOL MLOlike protein [Brassica oleracea var. oleracea]
M4DZC0_BRARP MLOlike protein [Brassica rapa subsp. pekinensis]
A0A6D2IJ76_9BRAS MLOlike protein [Microthlaspi erraticum]
A0A087GMC5_ARAAL MLOlike protein [Arabis alpina]
XP_006410510.1 MLO-like protein 5 [Eutrema salsugineum]
A0A565BLD3_9BRAS MLOlike protein [Arabis nemorensis]
R0G1Z3_9BRAS MLOlike protein [Capsella rubella]
O22815.1 MLO-like protein 5 [Arabidopsis thaliana]
A0A654F3L6_ARATH MLOlike protein [Arabidopsis thaliana]
XP_020883192.1 MLO-like protein 5 [Arabidopsis lyrata subsp. lyrata]
D7LGC6_ARALL MLOlike protein [Arabidopsis lyrata subsp. lyrata]
XP_010509851.1 PREDICTED: MLO-like protein 5 [Camelina sativa]
XP_010413828.1 PREDICTED: MLO-like protein 5 [Camelina sativa]
XP_010686828.1 PREDICTED: MLO-like protein 9 [Beta vulgaris subsp. vulgaris]
XP_021850192.1 MLO-like protein 9 [Spinacia oleracea]
A0A2G5DT02_AQUCA MLOlike protein [Aquilegia coerulea]
XP_019054898.1 PREDICTED: MLO-like protein 9 [Nelumbo nucifera]
A0A1U7ZWC6_NELNU MLOlike protein [Nelumbo nucifera]
A0A2G5EMG5_AQUCA MLOlike protein [Aquilegia coerulea]
A0A2G5EME4_AQUCA MLOlike protein [Aquilegia coerulea]
A0A2G5EMI7_AQUCA MLOlike protein [Aquilegia coerulea]
A0A200PTA8_9MAGN MLOlike protein [Macleaya cordata]
XP_026446164.1 MLO-like protein 9 [Papaver somniferum]
XP_026456054.1 MLO-like protein 9 [Papaver somniferum]
A0A4Y7ILL0_PAPSO MLOlike protein [Papaver somniferum]
A0A4Y7J4R5_PAPSO MLOlike protein [Papaver somniferum]
A0A3N7EGC4_POPTR MLOlike protein [Populus trichocarpa]
XP_034905487.1 MLO-like protein 9 [Populus alba]
XP_002301905.3 MLO-like protein 9 [Populus trichocarpa]
A0A6N2K3F1_SALVM MLOlike protein [Salix viminalis]
A0A5N5NP69_9ROSI MLOlike protein [Salix brachista]
XP_028784595.1 MLO-like protein 9 [Prosopis alba]
XP_019414469.1 PREDICTED: MLO-like protein 9 [Lupinus angustifolius]
A0A6A4PPD7_LUPAL MLOlike protein [Lupinus albus]
A0A6A4N246_LUPAL MLOlike protein [Lupinus albus]
XP_019438129.1 PREDICTED: MLO-like protein 9 [Lupinus angustifolius]
A0A1J7HPR7_LUPAN MLOlike protein [Lupinus angustifolius]
XP_029144615.1 MLO-like protein 9 [Arachis hypogaea]
XP_029150517.1 MLO-like protein 9 [Arachis hypogaea]
A0A445BRV5_ARAHY MLOlike protein [Arachis hypogaea]
A0A445CD57_ARAHY MLOlike protein [Arachis hypogaea]
XP_004500841.1 MLO-like protein 9 [Cicer arietinum]
A0A2K3PRJ2_TRIPR MLOlike protein [Trifolium pratense]
A0A2Z6MBX8_TRISU MLOlike protein [Trifolium subterraneum]
XP_024633765.2 MLO-like protein 9 [Medicago truncatula]
A0A396J3L5_MEDTR MLOlike protein [Medicago truncatula]
KYP64880.1 MLO-like protein 5 [Cajanus cajan]
XP_003523524.1 MLO-like protein 9 [Glycine max]
RZC05281.1 MLO-like protein 5 [Glycine soja]
V7ATM8_PHAVU MLOlike protein [Phaseolus vulgaris]
XP_027903202.1 MLO-like protein 9 [Vigna unguiculata]
XP_014499404.1 MLO-like protein 5 [Vigna radiata var. radiata]
XP_017435835.1 PREDICTED: MLO-like protein 9 [Vigna angularis]
A0A0L9V9H1_PHAAN MLOlike protein [Phaseolus angularis]
XP_024967536.1 MLO-like protein 9 [Cynara cardunculus var. scolymus]
A0A103YEK8_CYNCS MLOlike protein [Cynara cardunculus var. scolymus]
XP_021971058.1 MLO-like protein 9 [Helianthus annuus]
XP_023750637.1 MLO-like protein 9 isoform X1 [Lactuca sativa]
XP_023750638.1 MLO-like protein 9 isoform X2 [Lactuca sativa]
XP_024970826.1 MLO-like protein 9 isoform X1 [Cynara cardunculus var. scolymus]
XP_024970827.1 MLO-like protein 5 isoform X2 [Cynara cardunculus var. scolymus]
XP_023772661.1 MLO-like protein 9 [Lactuca sativa]
A0A5N6LA71_9ASTR MLOlike protein [Mikania micrantha]
A0A2U1LY27_ARTAN MLOlike protein [Artemisia annua]
A0A251SFT8_HELAN MLOlike protein [Helianthus annuus]
XP_022013140.2 MLO-like protein 5 isoform X1 [Helianthus annuus]
XP_035839654.1 MLO-like protein 5 isoform X2 [Helianthus annuus]
A0A162AB76_DAUCS MLOlike protein [Daucus carota subsp. sativus]
XP_017249533.1 PREDICTED: MLO-like protein 9 [Daucus carota subsp. sativus]
A0A164XSQ4_DAUCS MLOlike protein [Daucus carota subsp. sativus]
A0A6I9SUQ1_SESIN MLOlike protein [Sesamum indicum]
A0A022RA25_ERYGU MLOlike protein [Erythranthe guttata]
A0A5A7QGD7_STRAF MLOlike protein [Striga asiatica]
A0A2Z7CEI4_9LAMI MLOlike protein [Dorcoceras hygrometricum]
A0A2G9HAW6_9LAMI MLOlike protein [Handroanthus impetiginosus]
XP_012832777.1 PREDICTED: MLO-like protein 9 [Erythranthe guttata]
A0A5A7Q2A9_STRAF MLOlike protein [Striga asiatica]
XP_042016753.1 MLO-like protein 9 [Salvia splendens]
XP_042057131.1 MLO-like protein 9 [Salvia splendens]
XP_042012809.1 MLO-like protein 9 [Salvia splendens]
A0A4D9B4G2_SALSN MLOlike protein [Salvia splendens]
A0A4D8Z6P1_SALSN MLOlike protein [Salvia splendens]
A0A4D9BDE7_SALSN MLOlike protein [Salvia splendens]
XP_022895460.1 MLO-like protein 9 [Olea europaea var. sylvestris]
XP_022852121.1 MLO-like protein 5 [Olea europaea var. sylvestris]
XP_019173670.1 PREDICTED: MLO-like protein 9 [Ipomoea nil]
XP_031122859.1 MLO-like protein 9 [Ipomoea triloba]
XP_019186715.1 PREDICTED: MLO-like protein 9 [Ipomoea nil]
XP_031103481.1 MLO-like protein 9 [Ipomoea triloba]
A0A328E752_9ASTE MLOlike protein [Cuscuta australis]
A0A484L3M7_9ASTE MLOlike protein [Cuscuta campestris]
XP_016537971.1 PREDICTED: MLO-like protein 9 isoform X2 [Capsicum annuum]
XP_016537970.1 PREDICTED: MLO-like protein 9 isoform X1 [Capsicum annuum]
A0A2G3BSN3_CAPCH MLOlike protein [Capsicum chinense]
XP_016488468.1 PREDICTED: MLO-like protein 9 [Nicotiana tabacum]
XP_016486933.1 PREDICTED: MLO-like protein 9 [Nicotiana tabacum]
A0A1J6HYG3_NICAT MLOlike protein [Nicotiana attenuata]
XP_006356610.1 PREDICTED: MLO-like protein 9 [Solanum tuberosum]
A0A0V0IKU6_SOLCH MLOlike protein [Solanum chacoense]
A0A6N2BGC1_SOLCI MLOlike protein [Solanum chilense]
XP_015084528.1 MLO-like protein 9 [Solanum pennellii]
XP_004245231.1 MLO-like protein 9 [Solanum lycopersicum]
A0A1C9A1H0_SOLLC MLOlike protein [Solanum lycopersicum]
A0A068UG77_COFCA MLOlike protein [Coffea canephora]
XP_027089850.1 LOW QUALITY PROTEIN: MLO-like protein 9 [Coffea arabica]
XP_027148633.1 MLO-like protein 9 [Coffea eugenioides]
XP_031376978.1 MLO-like protein 9 [Punica granatum]
A0A218X8A3_PUNGR MLOlike protein [Punica granatum]
A0A5B6YQW6_DAVIN MLOlike protein [Davidia involucrata]
A0A5B6YRI5_DAVIN MLOlike protein [Davidia involucrata]
A0A5J5B279_9ASTE MLOlike protein [Nyssa sinensis]
A0A4S4DUK6_CAMSI MLOlike protein [Camellia sinensis var. sinensis]
XP_028116019.1 LOW QUALITY PROTEIN: MLO-like protein 9 [Camellia sinensis]
A0A4S4D8I0_CAMSI MLOlike protein [Camellia sinensis var. sinensis]
XP_034675280.1 MLO-like protein 9 [Vitis riparia]
F6I6U8_VITVI MLOlike protein [Vitis vinifera]
XP_010663996.1 PREDICTED: MLO-like protein 9 [Vitis vinifera]
A0A438K3G5_VITVI MLOlike protein [Vitis vinifera]
A0A438ETD7_VITVI MLOlike protein [Vitis vinifera]
XP_030441652.1 MLO-like protein 9 [Syzygium oleosum]
XP_030535713.1 MLO-like protein 9 [Rhodamnia argentea]
XP_039170551.1 MLO-like protein 9 [Eucalyptus grandis]
A0A059BXG8_EUCGR MLOlike protein [Eucalyptus grandis]
XP_038715212.1 MLO-like protein 9 [Tripterygium wilfordii]
XP_038716781.1 MLO-like protein 9 [Tripterygium wilfordii]
XP_012073856.1 MLO-like protein 9 [Jatropha curcas]
XP_025012684.1 MLO-like protein 5 [Ricinus communis]
B9R8R7_RICCO MLOlike protein [Ricinus communis]
XP_021614134.1 MLO-like protein 9 [Manihot esculenta]
A0A2C9VVQ3_MANES MLOlike protein [Manihot esculenta]
A0A2C9TZJ8_MANES MLOlike protein [Manihot esculenta]
XP_021686488.1 MLO-like protein 9 [Hevea brasiliensis]
XP_021665941.1 MLO-like protein 9 [Hevea brasiliensis]
A0A1Q3BD68_CEPFO MLOlike protein [Cephalotus follicularis]
A0A1R3JJF4_COCAP MLOlike protein [Corchorus capsularis]
A0A1R3KRA2_9ROSI MLOlike protein [Corchorus olitorius]
XP_022765985.1 MLO-like protein 9 [Durio zibethinus]
A0A061FDD8_THECC MLOlike protein [Theobroma cacao]
XP_021284417.1 MLO-like protein 9 isoform X2 [Herrania umbratica]
XP_021284416.1 MLO-like protein 9 isoform X1 [Herrania umbratica]
XP_021284418.1 MLO-like protein 5 isoform X3 [Herrania umbratica]
KAE8729063.1 MLO-like protein 7 [Hibiscus syriacus]
XP_039045626.1 MLO-like protein 9 [Hibiscus syriacus]
KAE8674606.1 MLO-like protein 5 [Hibiscus syriacus]
XP_039033182.1 MLO-like protein 9 [Hibiscus syriacus]
A0A2P5VZ04_GOSBA MLOlike protein [Gossypium barbadense]
A0A5D2KBX2_GOSTO MLOlike protein [Gossypium tomentosum]
XP_012449175.1 PREDICTED: MLO-like protein 9 [Gossypium raimondii]
A0A5D2UE07_GOSMU MLOlike protein [Gossypium mustelinum]
A0A5B6W5W3_9ROSI MLOlike protein [Gossypium australe]
A0A5D2YR88_GOSMU MLOlike protein [Gossypium mustelinum]
XP_017614606.1 PREDICTED: MLO-like protein 9 [Gossypium arboreum]
XP_016726675.1 MLO-like protein 9 [Gossypium hirsutum]
A0A5D2Q0K3_GOSTO MLOlike protein [Gossypium tomentosum]
XP_015884117.1 MLO-like protein 9 [Ziziphus jujuba]
EXB56285.1 MLO-like protein 5 [Morus notabilis]
XP_024020107.1 MLO-like protein 9 [Morus notabilis]
XP_030498064.1 MLO-like protein 9 [Cannabis sativa]
A0A2P5A983_PARAD MLOlike protein [Parasponia andersonii]
A0A2P5EY87_TREOI MLOlike protein [Trema orientale]
XP_004301623.1 PREDICTED: MLO-like protein 5 [Fragaria vesca subsp. vesca]
XP_024171831.1 MLO-like protein 9 [Rosa chinensis]
XP_009372611.1 PREDICTED: MLO-like protein 9 [Pyrus x bretschneideri]
XP_008373392.2 MLO-like protein 9 [Malus domestica]
A0A540KHH3_MALBA MLOlike protein [Malus baccata]
XP_034215505.1 MLO-like protein 9 [Prunus dulcis]
A0A5E4F5Q9_PRUDU MLOlike protein [Prunus dulcis]
XP_021825337.1 MLO-like protein 9 [Prunus avium]
A0A314ZAX8_PRUYE MLOlike protein [Prunus yedoensis var. nudiflora]
XP_007211108.1 MLO-like protein 9 [Prunus persica]
XP_008237943.1 PREDICTED: MLO-like protein 9 [Prunus mume]
A0A6J5X9U3_PRUAR MLOlike protein [Prunus armeniaca]
A0A6J5USX3_PRUAR MLOlike protein [Prunus armeniaca]
A0A2N9FYG8_FAGSY MLOlike protein [Fagus sylvatica]
XP_030951032.1 MLO-like protein 9 [Quercus lobata]
XP_023904415.1 MLO-like protein 9 [Quercus suber]
A0A5N6R937_9ROSI MLOlike protein [Carpinus fangiana]
XP_018848280.2 MLO-like protein 9 [Juglans regia]
XP_041017752.1 LOW QUALITY PROTEIN: MLO-like protein 9 [Juglans microcarpa x Juglans regia]
XP_041020367.1 LOW QUALITY PROTEIN: MLO-like protein 9 [Juglans microcarpa x Juglans regia]
A0A2I4HWT8_JUGRE MLOlike protein [Juglans regia]
A0A2I4HWV3_JUGRE MLOlike protein [Juglans regia]
A0A200PR32_9MAGN MLOlike protein [Macleaya cordata]
XP_026394750.1 MLO-like protein 5 [Papaver somniferum]
XP_026403716.1 MLO-like protein 5 [Papaver somniferum]
XP_022153108.1 MLO-like protein 9 [Momordica charantia]
XP_023546036.1 MLO-like protein 9 [Cucurbita pepo subsp. pepo]
XP_022946170.1 MLO-like protein 9 [Cucurbita moschata]
XP_022999674.1 MLO-like protein 9 [Cucurbita maxima]
XP_038885853.1 MLO-like protein 9 [Benincasa hispida]
A0A0A0KFF5_CUCSA MLOlike protein [Cucumis sativus]
XP_008464827.1 PREDICTED: MLO-like protein 9 [Cucumis melo]
A0A5A7TAR3_CUCME MLOlike protein [Cucumis melo var. makuwa]
A0A1U8B458_NELNU MLOlike protein [Nelumbo nucifera]
A0A165XNA6_DAUCS MLOlike protein [Daucus carota subsp. sativus]
XP_017244535.1 PREDICTED: MLO-like protein 9 isoform X1 [Daucus carota subsp. sativus]
XP_017244536.1 PREDICTED: MLO-like protein 10 isoform X2 [Daucus carota subsp. sativus]
XP_010680631.1 PREDICTED: MLO-like protein 10 isoform X1 [Beta vulgaris subsp. vulgaris]
XP_010680632.1 PREDICTED: MLO-like protein 10 isoform X2 [Beta vulgaris subsp. vulgaris]
XP_021839397.1 MLO-like protein 10 [Spinacia oleracea]
A0A0K9RVR3_SPIOL MLOlike protein [Spinacia oleracea]
XP_021736976.1 MLO-like protein 10 [Chenopodium quinoa]
XP_021714088.1 MLO-like protein 10 isoform X1 [Chenopodium quinoa]
XP_021714090.1 MLO-like protein 10 isoform X2 [Chenopodium quinoa]
XP_022158300.1 MLO-like protein 8 [Momordica charantia]
XP_038904161.1 MLO-like protein 10 isoform X1 [Benincasa hispida]
XP_038904162.1 MLO-like protein 8 isoform X2 [Benincasa hispida]
XP_004146181.1 MLO-like protein 10 [Cucumis sativus]
A0A1S3BJ31_CUCME MLOlike protein [Cucumis melo]
A0A5D3CHT2_CUCME MLOlike protein [Cucumis melo var. makuwa]
A0A1S3BJP0_CUCME MLOlike protein [Cucumis melo]
A0A6J1F036_CUCMO MLOlike protein [Cucurbita moschata]
XP_023539223.1 MLO-like protein 8 isoform X3 [Cucurbita pepo subsp. pepo]
XP_023539220.1 MLO-like protein 8 isoform X1 [Cucurbita pepo subsp. pepo]
A0A6J1F530_CUCMO MLOlike protein [Cucurbita moschata]
XP_022971420.1 MLO-like protein 8 isoform X1 [Cucurbita maxima]
XP_022971422.1 MLO-like protein 8 isoform X3 [Cucurbita maxima]
XP_022971421.1 MLO-like protein 8 isoform X2 [Cucurbita maxima]
XP_023539222.1 MLO-like protein 8 isoform X2 [Cucurbita pepo subsp. pepo]
XP_028073209.1 MLO-like protein 10 [Camellia sinensis]
A0A4S4EA42_CAMSI MLOlike protein [Camellia sinensis var. sinensis]
XP_028109106.1 MLO-like protein 10 isoform X2 [Camellia sinensis]
XP_028109105.1 MLO-like protein 10 isoform X1 [Camellia sinensis]
XP_028109107.1 MLO-like protein 10 isoform X3 [Camellia sinensis]
XP_034690129.1 MLO-like protein 10 [Vitis riparia]
A0A1W5VNV9_9ROSI MLOlike protein [Vitis flexuosa]
XP_002276608.1 PREDICTED: MLO-like protein 10 [Vitis vinifera]
A0A438KIV5_VITVI MLOlike protein [Vitis vinifera]
A0A5J5BXI2_9ASTE MLOlike protein [Nyssa sinensis]
A0A5B6YYY5_DAVIN MLOlike protein [Davidia involucrata]
A0A5B6YZ24_DAVIN MLOlike protein [Davidia involucrata]
A0A5B6YZE9_DAVIN MLOlike protein [Davidia involucrata]
A0A2R6RIX7_ACTCC MLOlike protein [Actinidia chinensis var. chinensis]
A0A2R6Q1U7_ACTCC MLOlike protein [Actinidia chinensis var. chinensis]
XP_017229325.1 PREDICTED: MLO-like protein 10 [Daucus carota subsp. sativus]
A0A166G1B6_DAUCS MLOlike protein [Daucus carota subsp. sativus]
A0A251S3S5_HELAN MLOlike protein [Helianthus annuus]
A0A5N6PY78_9ASTR MLOlike protein [Mikania micrantha]
A0A5N6MKR2_9ASTR MLOlike protein [Mikania micrantha]
A0A2U1LQ87_ARTAN MLOlike protein [Artemisia annua]
XP_023748379.1 MLO-like protein 8 [Lactuca sativa]
XP_024975323.1 MLO-like protein 8 [Cynara cardunculus var. scolymus]
A0A124SFE3_CYNCS MLOlike protein [Cynara cardunculus var. scolymus]
A0A2U1M7R3_ARTAN MLOlike protein [Artemisia annua]
A0A5N6NG39_9ASTR MLOlike protein [Mikania micrantha]
XP_021982706.1 MLO-like protein 10 [Helianthus annuus]
A0A5N6NGN0_9ASTR MLOlike protein [Mikania micrantha]
A0A251TX09_HELAN MLOlike protein [Helianthus annuus]
XP_021980208.1 MLO-like protein 10 [Helianthus annuus]
XP_021982708.1 MLO-like protein 10 [Helianthus annuus]
XP_022012854.1 MLO-like protein 10 [Helianthus annuus]
A0A5N6PQE3_9ASTR MLOlike protein [Mikania micrantha]
XP_024977799.1 MLO-like protein 10 isoform X1 [Cynara cardunculus var. scolymus]
XP_024977800.1 MLO-like protein 10 isoform X2 [Cynara cardunculus var. scolymus]
A0A103XJZ1_CYNCS Mlorelated protein [Cynara cardunculus var. scolymus]
XP_023729682.1 MLO-like protein 8 isoform X1 [Lactuca sativa]
XP_023729683.1 MLO-like protein 10 isoform X2 [Lactuca sativa]
A0A2U1MF23_ARTAN MLOlike protein [Artemisia annua]
A0A140YWQ3_CHRMO MLOlike protein [Chrysanthemum morifolium]
A0A2U1MF70_ARTAN MLOlike protein [Artemisia annua]
A0A2Z7CYG3_9LAMI MLOlike protein [Dorcoceras hygrometricum]
A0A2R6S2Y7_ACTCC MLOlike protein [Actinidia chinensis var. chinensis]
A0A2Z7D7T3_9LAMI MLOlike protein [Dorcoceras hygrometricum]
XP_042042462.1 MLO-like protein 10 [Salvia splendens]
A0A4D9AZ67_SALSN MLOlike protein [Salvia splendens]
XP_042014622.1 MLO-like protein 10 [Salvia splendens]
A0A4D9AM13_SALSN MLOlike protein [Salvia splendens]
A0A5A7NW03_STRAF MLOlike protein [Striga asiatica]
A0A5A7P1Y5_STRAF MLOlike protein [Striga asiatica]
XP_012835005.1 PREDICTED: MLO-like protein 10 [Erythranthe guttata]
XP_012854688.1 PREDICTED: MLO-like protein 10 [Erythranthe guttata]
A0A2G9GX81_9LAMI MLOlike protein [Handroanthus impetiginosus]
A0A2Z7AJN4_9LAMI MLOlike protein [Dorcoceras hygrometricum]
XP_022879731.1 MLO-like protein 10 [Olea europaea var. sylvestris]
A0A6I9UT62_SESIN MLOlike protein [Sesamum indicum]
A0A6I9UHD9_SESIN MLOlike protein [Sesamum indicum]
A0A068UCS6_COFCA MLOlike protein [Coffea canephora]
XP_027071238.1 LOW QUALITY PROTEIN: MLO-like protein 8 [Coffea arabica]
XP_027176194.1 MLO-like protein 10 [Coffea eugenioides]
XP_019177400.1 PREDICTED: MLO-like protein 9 [Ipomoea nil]
XP_031117377.1 MLO-like protein 8 [Ipomoea triloba]
A0A328DJ32_9ASTE MLOlike protein [Cuscuta australis]
A0A484MPM9_9ASTE MLOlike protein [Cuscuta campestris]
XP_006366655.1 PREDICTED: MLO-like protein 8 isoform X1 [Solanum tuberosum]
XP_006366656.1 PREDICTED: MLO-like protein 8 isoform X2 [Solanum tuberosum]
A0A6N2BEN5_SOLCI MLOlike protein [Solanum chilense]
A0A1C9A1F5_SOLLC MLOlike protein [Solanum lycopersicum]
XP_010314898.1 MLO-like protein 9 [Solanum lycopersicum]
A0A3Q7E877_SOLLC MLOlike protein [Solanum lycopersicum]
A0A2G2XBR8_CAPBA MLOlike protein [Capsicum baccatum]
XP_016558628.1 PREDICTED: MLO-like protein 10 [Capsicum annuum]
A0A2G3D1R0_CAPCH MLOlike protein [Capsicum chinense]
XP_019231109.1 PREDICTED: MLO-like protein 8 isoform X2 [Nicotiana attenuata]
A0A0V0IJD9_SOLCH MLOlike protein [Solanum chacoense]
XP_019231107.1 PREDICTED: MLO-like protein 8 isoform X1 [Nicotiana attenuata]
XP_016482687.1 PREDICTED: MLO-like protein 8 [Nicotiana tabacum]
XP_009790030.1 PREDICTED: MLO-like protein 8 [Nicotiana sylvestris]
XP_016451555.1 PREDICTED: MLO-like protein 10 [Nicotiana tabacum]
XP_018626611.1 MLO-like protein 8 isoform X2 [Nicotiana tomentosiformis]
XP_019264927.1 PREDICTED: MLO-like protein 8 [Nicotiana attenuata]
XP_009601752.1 MLO-like protein 8 isoform X1 [Nicotiana tomentosiformis]
A0A2G2XFY2_CAPBA MLOlike protein [Capsicum baccatum]
XP_016560345.1 PREDICTED: MLO-like protein 8 [Capsicum annuum]
A0A2G3A9Y8_CAPAN MLOlike protein [Capsicum annuum]
A0A0V0IKK2_SOLCH Putative MLOlike protein 8like [Solanum chacoense]
A0A1C9A1F7_SOLLC MLOlike protein [Solanum lycopersicum]
M1B2G6_SOLTU MLOlike protein [Solanum tuberosum]
XP_015063323.1 MLO-like protein 8 [Solanum pennellii]
A0A6N2AJ66_SOLCI MLOlike protein [Solanum chilense]
XP_004232584.1 MLO-like protein 8 isoform X1 [Solanum lycopersicum]
XP_019067917.1 MLO-like protein 8 isoform X2 [Solanum lycopersicum]
A0A1C9A1G4_SOLLC MLOlike protein [Solanum lycopersicum]
A0A1C9A1F9_SOLLC MLOlike protein [Solanum lycopersicum]
XP_004512433.2 MLO-like protein 10 [Cicer arietinum]
XP_003612408.2 MLO-like protein 8 [Medicago truncatula]
A0A2K3PEF2_TRIPR MLOlike protein [Trifolium pratense]
A0A4P1QTH7_LUPAN MLOlike protein [Lupinus angustifolius]
XP_019420350.1 PREDICTED: MLO-like protein 10 isoform X1 [Lupinus angustifolius]
XP_019420351.1 PREDICTED: MLO-like protein 10 isoform X2 [Lupinus angustifolius]
XP_019445159.1 PREDICTED: MLO-like protein 10 [Lupinus angustifolius]
A0A4P1RHZ1_LUPAN MLOlike protein [Lupinus angustifolius]
A0A6A5MTA7_LUPAL MLOlike protein [Lupinus albus]
A0A6A4QH23_LUPAL MLOlike protein [Lupinus albus]
XP_027359814.1 MLO-like protein 10 isoform X3 [Abrus precatorius]
XP_027359811.1 MLO-like protein 10 isoform X1 [Abrus precatorius]
XP_027359813.1 MLO-like protein 10 isoform X2 [Abrus precatorius]
XP_027359815.1 MLO-like protein 10 isoform X4 [Abrus precatorius]
KYP55281.1 MLO-like protein 8 [Cajanus cajan]
XP_028240414.1 MLO-like protein 10 [Glycine soja]
RZC30166.1 MLO-like protein 8 isoform B [Glycine soja]
XP_003537693.1 MLO-like protein 10 [Glycine max]
A0A0R0HDZ3_SOYBN MLOlike protein [Glycine max]
RZB78984.1 MLO-like protein 8 isoform B [Glycine soja]
RZB78985.1 MLO-like protein 8 isoform C [Glycine soja]
V7CL59_PHAVU MLOlike protein [Phaseolus vulgaris]
XP_027914553.1 MLO-like protein 10 [Vigna unguiculata]
A0A4D6LQM9_VIGUN MLOlike protein [Vigna unguiculata]
XP_014519328.1 MLO-like protein 10 [Vigna radiata var. radiata]
A0A0L9URT6_PHAAN MLOlike protein [Phaseolus angularis]
XP_017426501.1 PREDICTED: MLO-like protein 10 isoform X1 [Vigna angularis]
XP_017426503.1 PREDICTED: MLO-like protein 10 isoform X2 [Vigna angularis]
XP_017426504.1 PREDICTED: MLO-like protein 10 isoform X3 [Vigna angularis]
XP_028795299.1 MLO-like protein 10 [Prosopis alba]
XP_028797065.1 MLO-like protein 8 [Prosopis alba]
XP_028776738.1 MLO-like protein 10 isoform X1 [Prosopis alba]
XP_028776739.1 MLO-like protein 10 isoform X2 [Prosopis alba]
A0A6P4CH82_ARADU MLOlike protein 8 [Arachis duranensis]
XP_016181543.1 MLO-like protein 10 [Arachis ipaensis]
XP_025696118.1 MLO-like protein 10 [Arachis hypogaea]
XP_019420526.1 PREDICTED: LOW QUALITY PROTEIN: MLO-like protein 8 [Lupinus angustifolius]
A0A1J7G089_LUPAN MLOlike protein [Lupinus angustifolius]
A0A4P1REX8_LUPAN MLOlike protein [Lupinus angustifolius]
A0A6A5MJE8_LUPAL MLOlike protein [Lupinus albus]
A0A6A4QMP9_LUPAL MLOlike protein [Lupinus albus]
A0A2K3NZY0_TRIPR MLOlike protein [Trifolium pratense]
XP_004509461.1 MLO-like protein 10 [Cicer arietinum]
A0A396GSS4_MEDTR MLOlike protein [Medicago truncatula]
G7L8P0_MEDTR MLOlike protein [Medicago truncatula]
A0A072U3E7_MEDTR MLOlike protein [Medicago truncatula]
A0A072TS45_MEDTR MLOlike protein [Medicago truncatula]
KYP42041.1 MLO-like protein 8 [Cajanus cajan]
XP_020239805.1 MLO-like protein 10 [Cajanus cajan]
V7CDQ7_PHAVU MLOlike protein [Phaseolus vulgaris]
XP_027921305.1 MLO-like protein 8 [Vigna unguiculata]
XP_017422314.1 PREDICTED: MLO-like protein 8 [Vigna angularis]
A0A1S3UXG8_VIGRR MLOlike protein [Vigna radiata var. radiata]
XP_003534232.1 MLO-like protein 10 isoform X1 [Glycine max]
XP_040860984.1 MLO-like protein 10 isoform X3 [Glycine max]
A0A445J3F6_GLYSO MLOlike protein [Glycine soja]
XP_006599251.1 MLO-like protein 10 [Glycine max]
A0A0B2PT03_GLYSO MLOlike protein [Glycine soja]
XP_006587547.1 MLO-like protein 10 isoform X2 [Glycine max]
RZB60586.1 MLO-like protein 8 isoform B [Glycine soja]
XP_010530986.1 PREDICTED: MLO-like protein 8 [Tarenaya hassleriana]
A0A6D2I0J6_9BRAS MLOlike protein [Microthlaspi erraticum]
R0HRZ5_9BRAS MLOlike protein [Capsella rubella]
XP_010514988.1 PREDICTED: MLO-like protein 8 [Camelina sativa]
XP_010489376.1 PREDICTED: MLO-like protein 8 [Camelina sativa]
XP_020889257.1 MLO-like protein 8 isoform X1 [Arabidopsis lyrata subsp. lyrata]
XP_020889258.1 MLO-like protein 8 isoform X2 [Arabidopsis lyrata subsp. lyrata]
O22757.2 MLO-like protein 8 [Arabidopsis thaliana]
A0A178VWT8_ARATH MLOlike protein [Arabidopsis thaliana]
A0A565C6F7_9BRAS MLOlike protein [Arabis nemorensis]
A0A087HDC3_ARAAL MLOlike protein [Arabis alpina]
XP_006409301.1 MLO-like protein 8 [Eutrema salsugineum]
E4MXA1_EUTHA MLOlike protein [Eutrema halophilum]
A0A1J3J498_NOCCA MLOlike protein [Noccaea caerulescens]
A0A1J3HDH8_NOCCA MLOlike protein [Noccaea caerulescens]
A0A1J3EYW3_NOCCA MLOlike protein [Noccaea caerulescens]
XP_018433879.1 PREDICTED: MLO-like protein 8 [Raphanus sativus]
XP_013687854.1 MLO-like protein 8 [Brassica napus]
A0A3P6ASQ8_BRACM MLOlike protein [Brassica campestris]
XP_013595723.1 PREDICTED: MLO-like protein 8 [Brassica oleracea var. oleracea]
XP_013744597.1 MLO-like protein 8 [Brassica napus]
XP_009121111.1 MLO-like protein 8 [Brassica rapa]
A0A6J0LAN4_RAPSA MLOlike protein [Raphanus sativus]
XP_013697937.1 MLO-like protein 8 [Brassica napus]
XP_013661435.1 MLO-like protein 8 [Brassica napus]
XP_013612933.1 PREDICTED: MLO-like protein 8 [Brassica oleracea var. oleracea]
A0A397XSL6_BRACM MLOlike protein [Brassica campestris]
A0A3P5XWQ1_BRACM MLOlike protein [Brassica campestris]
M4F859_BRARP MLOlike protein [Brassica rapa subsp. pekinensis]
A0A565CXI0_9BRAS MLOlike protein [Arabis nemorensis]
A0A087GEF6_ARAAL MLOlike protein [Arabis alpina]
XP_006393785.2 MLO-like protein 10 [Eutrema salsugineum]
V4MIB2_EUTSA MLOlike protein [Eutrema salsugineum]
Q9FKY5.1 MLO-like protein 10 [Arabidopsis thaliana]
A0A5S9YHD9_ARATH MLOlike protein [Arabidopsis thaliana]
D7MNH6_ARALL MLOlike protein [Arabidopsis lyrata subsp. lyrata]
XP_020871572.1 MLO-like protein 10 isoform X1 [Arabidopsis lyrata subsp. lyrata]
XP_020871573.1 MLO-like protein 10 isoform X2 [Arabidopsis lyrata subsp. lyrata]
XP_006281817.1 MLO-like protein 10 [Capsella rubella]
XP_010484707.1 PREDICTED: MLO-like protein 10 isoform X1 [Camelina sativa]
XP_010444861.1 PREDICTED: MLO-like protein 10 [Camelina sativa]
XP_019095908.1 PREDICTED: MLO-like protein 10 isoform X2 [Camelina sativa]
A0A178UFT3_ARATH MLOlike protein [Arabidopsis thaliana]
XP_020871575.1 MLO-like protein 10 isoform X3 [Arabidopsis lyrata subsp. lyrata]
A0A1P8BEY7_ARATH MLOlike protein [Arabidopsis thaliana]
A0A6D2K0P6_9BRAS MLOlike protein [Microthlaspi erraticum]
A0A6D2I0R7_9BRAS MLOlike protein [Microthlaspi erraticum]
XP_020889260.1 MLO-like protein 7 isoform X1 [Arabidopsis lyrata subsp. lyrata]
XP_020889261.1 MLO-like protein 7 isoform X2 [Arabidopsis lyrata subsp. lyrata]
A0A178VXK5_ARATH MLOlike protein [Arabidopsis thaliana]
O22752.3 MLO-like protein 7 [Arabidopsis thaliana]
A0A654EUX4_ARATH MLOlike protein [Arabidopsis thaliana]
A0A087HDC8_ARAAL MLOlike protein [Arabis alpina]
XP_006409308.1 MLO-like protein 7 [Eutrema salsugineum]
A0A565CLT3_9BRAS MLOlike protein [Arabis nemorensis]
XP_006299666.1 MLO-like protein 7 [Capsella rubella]
XP_010467513.1 PREDICTED: MLO-like protein 7 [Camelina sativa]
XP_010489369.1 PREDICTED: MLO-like protein 7 [Camelina sativa]
XP_018455133.1 PREDICTED: MLO-like protein 7 [Raphanus sativus]
A0A078GV26_BRANA MLOlike protein [Brassica napus]
XP_013661439.1 MLO-like protein 7 [Brassica napus]
A0A3P5Y629_BRACM MLOlike protein [Brassica campestris]
A0A397Y2Q1_BRACM MLOlike protein [Brassica campestris]
XP_009112429.1 MLO-like protein 7 [Brassica rapa]
XP_013613020.1 PREDICTED: MLO-like protein 7 [Brassica oleracea var. oleracea]
A0A3N6QPB4_BRACR MLOlike protein [Brassica cretica]
A0A3P6DQR7_BRAOL MLOlike protein [Brassica oleracea]
XP_013696096.1 MLO-like protein 7 [Brassica napus]
A0A078GQ68_BRANA MLOlike protein [Brassica napus]
XP_010029568.2 MLO-like protein 10 [Eucalyptus grandis]
A0A059ASU5_EUCGR MLOlike protein [Eucalyptus grandis]
XP_030464096.1 MLO-like protein 10 [Syzygium oleosum]
XP_030523790.1 MLO-like protein 10 isoform X1 [Rhodamnia argentea]
XP_030523791.1 MLO-like protein 10 isoform X2 [Rhodamnia argentea]
A0A6J1BTX4_MOMCH MLOlike protein [Momordica charantia]
A0A6J1IPJ6_CUCMA MLOlike protein [Cucurbita maxima]
XP_022950606.1 MLO-like protein 8 [Cucurbita moschata]
XP_023543531.1 MLO-like protein 10 [Cucurbita pepo subsp. pepo]
XP_023003673.1 MLO-like protein 9 [Cucurbita maxima]
XP_022926711.1 MLO-like protein 8 [Cucurbita moschata]
XP_023518037.1 MLO-like protein 8 [Cucurbita pepo subsp. pepo]
A0A5A7SIZ5_CUCME MLOlike protein [Cucumis melo var. makuwa]
A0A5D3CQ82_CUCME MLOlike protein [Cucumis melo var. makuwa]
XP_038882034.1 MLO-like protein 10 [Benincasa hispida]
XP_008440929.1 PREDICTED: MLO-like protein 8 [Cucumis melo]
XP_011658086.1 MLO-like protein 8 [Cucumis sativus]
A0A0A0KH24_CUCSA MLOlike protein [Cucumis sativus]
A0A5C7HQF6_9ROSI MLOlike protein [Acer yangbiense]
XP_038720534.1 MLO-like protein 10 isoform X2 [Tripterygium wilfordii]
XP_038720533.1 MLO-like protein 10 isoform X1 [Tripterygium wilfordii]
XP_031253770.1 MLO-like protein 10 [Pistacia vera]
XP_031269213.1 MLO-like protein 10 [Pistacia vera]
XP_031269214.1 MLO-like protein 8 [Pistacia vera]
A0A2C9WFM7_MANES MLOlike protein [Manihot esculenta]
XP_015582906.1 MLO-like protein 8 [Ricinus communis]
B9T2K3_RICCO MLOlike protein [Ricinus communis]
XP_012065427.1 MLO-like protein 10 [Jatropha curcas]
A0A067L5W4_JATCU MLOlike protein [Jatropha curcas]
XP_021605658.1 MLO-like protein 10 [Manihot esculenta]
XP_021687228.1 MLO-like protein 8 [Hevea brasiliensis]
A0A6A6MJ22_HEVBR MLOlike protein [Hevea brasiliensis]
A0A6A6MJF0_HEVBR MLOlike protein [Hevea brasiliensis]
XP_021691439.1 MLO-like protein 10 [Hevea brasiliensis]
W0GCR5_HEVBR MLOlike protein [Hevea brasiliensis]
A0A2K1ZQ74_POPTR MLOlike protein [Populus trichocarpa]
XP_011014773.1 PREDICTED: MLO-like protein 10 isoform X1 [Populus euphratica]
XP_011014774.1 PREDICTED: MLO-like protein 10 isoform X2 [Populus euphratica]
XP_034910125.1 LOW QUALITY PROTEIN: MLO-like protein 10 [Populus alba]
A0A4U5MAI9_POPAL MLOlike protein [Populus alba]
A0A5N5MNN1_9ROSI MLOlike protein [Salix brachista]
A0A6N2LY10_SALVM MLOlike protein [Salix viminalis]
XP_011022136.1 PREDICTED: MLO-like protein 8 [Populus euphratica]
XP_002307201.2 MLO-like protein 8 [Populus trichocarpa]
XP_034926478.1 MLO-like protein 8 isoform X2 [Populus alba]
XP_034926477.1 MLO-like protein 10 isoform X1 [Populus alba]
XP_039069653.1 MLO-like protein 8 [Hibiscus syriacus]
KAE8715889.1 MLO-like protein 10 [Hibiscus syriacus]
A0A6A3C1Z2_HIBSY MLOlike protein [Hibiscus syriacus]
XP_022741334.1 MLO-like protein 10 isoform X1 [Durio zibethinus]
XP_022741335.1 MLO-like protein 10 isoform X2 [Durio zibethinus]
A0A1R3GC52_COCAP MLOlike protein [Corchorus capsularis]
A0A1R3ILB8_9ROSI MLOlike protein [Corchorus olitorius]
XP_017983398.1 PREDICTED: MLO-like protein 10 [Theobroma cacao]
XP_021301126.1 MLO-like protein 10 [Herrania umbratica]
KAE8685950.1 MLO-like protein 10 [Hibiscus syriacus]
KAE8701288.1 MLO-like protein 10 [Hibiscus syriacus]
XP_039003899.1 MLO-like protein 10 [Hibiscus syriacus]
A0A5D2FXN4_GOSDA MLOlike protein [Gossypium darwinii]
A0A0B0P5N0_GOSAR MLOlike protein [Gossypium arboreum]
A0A5J5V5A6_GOSBA MLOlike protein [Gossypium barbadense]
XP_017611490.1 PREDICTED: MLO-like protein 10 [Gossypium arboreum]
XP_016743464.1 MLO-like protein 10 [Gossypium hirsutum]
A0A5D2PUQ5_GOSTO MLOlike protein [Gossypium tomentosum]
A0A5D2PV10_GOSTO MLOlike protein [Gossypium tomentosum]
A0A0D2QT70_GOSRA MLOlike protein [Gossypium raimondii]
A0A0D2NBW6_GOSRA MLOlike protein [Gossypium raimondii]
A0A0D2PUB4_GOSRA MLOlike protein [Gossypium raimondii]
A0A5D2K9K3_GOSTO MLOlike protein [Gossypium tomentosum]
A0A5D2BYS6_GOSDA MLOlike protein [Gossypium darwinii]
A0A5D2UCN7_GOSMU MLOlike protein [Gossypium mustelinum]
A0A1U8MV80_GOSHI MLOlike protein [Gossypium hirsutum]
A0A0D2Q1M0_GOSRA MLOlike protein [Gossypium raimondii]
A0A5B6UQ35_9ROSI MLOlike protein [Gossypium australe]
A0A1Q3D179_CEPFO MLOlike protein [Cephalotus follicularis]
A0A6A1VLF6_9ROSI MLOlike protein [Morella rubra]
A0A2N9FCK4_FAGSY MLOlike protein [Fagus sylvatica]
XP_030975512.1 MLO-like protein 10 isoform X1 [Quercus lobata]
XP_030975513.1 MLO-like protein 10 isoform X2 [Quercus lobata]
XP_023889864.1 MLO-like protein 10 isoform X1 [Quercus suber]
XP_023889865.1 MLO-like protein 10 isoform X2 [Quercus suber]
A0A5N6QVC4_9ROSI MLOlike protein [Carpinus fangiana]
A0A5N6RF54_9ROSI MLOlike protein [Carpinus fangiana]
XP_041020561.1 MLO-like protein 8 [Juglans microcarpa x Juglans regia]
XP_018819989.2 MLO-like protein 10 [Juglans regia]
XP_041018094.1 MLO-like protein 10 [Juglans microcarpa x Juglans regia]
EXB70344.1 MLO-like protein 8 [Morus notabilis]
XP_024022205.1 MLO-like protein 8 [Morus notabilis]
XP_030498821.1 MLO-like protein 8 [Cannabis sativa]
A0A2P5BKQ8_PARAD MLOlike protein [Parasponia andersonii]
A0A2P5CQ78_TREOI MLOlike protein [Trema orientale]
XP_024036285.1 MLO-like protein 10 isoform X2 [Citrus clementina]
A0A2H5Q4C7_CITUN MLOlike protein [Citrus unshiu]
A0A2H5Q4C9_CITUN MLOlike protein [Citrus unshiu]
XP_006467107.1 MLO-like protein 10 [Citrus sinensis]
XP_006425252.1 MLO-like protein 10 isoform X1 [Citrus clementina]
XP_024036286.1 MLO-like protein 10 isoform X3 [Citrus clementina]
A0A067FW25_CITSI MLOlike protein [Citrus sinensis]
V4SN21_9ROSI MLOlike protein [Citrus clementina]
A0A067G7Y9_CITSI MLOlike protein [Citrus sinensis]
A0A067G7M7_CITSI MLOlike protein [Citrus sinensis]
XP_015889625.1 MLO-like protein 10 [Ziziphus jujuba]
XP_030464126.1 MLO-like protein 10 [Syzygium oleosum]
XP_030535901.1 MLO-like protein 10 [Rhodamnia argentea]
A0A059AHQ7_EUCGR MLOlike protein [Eucalyptus grandis]
XP_010033601.2 MLO-like protein 10 [Eucalyptus grandis]
A0A059AIS3_EUCGR MLOlike protein [Eucalyptus grandis]
XP_031401623.1 MLO-like protein 8 [Punica granatum]
A0A218W770_PUNGR MLOlike protein [Punica granatum]
A0A314Z511_PRUYE MLOlike protein [Prunus yedoensis var. nudiflora]
XP_021804560.1 MLO-like protein 8 [Prunus avium]
XP_008242102.1 PREDICTED: MLO-like protein 8 [Prunus mume]
A0A6J5VIK0_PRUAR MLOlike protein [Prunus armeniaca]
M5WFF7_PRUPE MLOlike protein [Prunus persica]
A0A5E4E2T2_PRUDU MLOlike protein [Prunus dulcis]
A0A4Y1RWI5_PRUDU MLOlike protein [Prunus dulcis]
D2K8P0_PRUPE MLOlike protein [Prunus persica]
XP_004287711.1 PREDICTED: MLO-like protein 10 [Fragaria vesca subsp. vesca]
A0A3S7L8P3_9ROSA MLOlike protein [Rosa longicuspis var. longicuspis]
XP_024182431.1 MLO-like protein 10 [Rosa chinensis]
A0A3S7L8C6_ROSGI MLOlike protein [Rosa gigantea]
XP_009369784.1 PREDICTED: MLO-like protein 8 [Pyrus x bretschneideri]
A0A498KFB5_MALDO MLOlike protein [Malus domestica]
XP_028945692.1 MLO-like protein 8 [Malus domestica]
E7EM08_9ROSA MLOlike protein [Malus toringoides]
A0A498HVS7_MALDO MLOlike protein [Malus domestica]
XP_028949971.1 LOW QUALITY PROTEIN: MLO-like protein 8 [Malus domestica]
A0A540N524_MALBA MLOlike protein [Malus baccata]
A0A5N5HK60_9ROSA MLOlike protein [Pyrus ussuriensis x Pyrus communis]
A0A5N5I4R8_9ROSA MLOlike protein [Pyrus ussuriensis x Pyrus communis]
