# Supplementary material for: MLO Proteins from Tomato (Solanum lycopersicum L.) and Related Species in the Broad Phylogenetic Context
Source: Plants (Basel). 2022 Jun 16;11(12):1588. doi: 10.3390/plants11121588 (PMC9229925; doi:10.3390/plants11121588)
Supplement: Supplementary file 1 [file plants-11-01588-s001.zip › Supplementary File S1/scripts/clades/c2.2.1_edit]

A0A2G5D502_AQUCA MLOlike protein [Aquilegia coerulea]
A0A200R5V1_9MAGN MLOlike protein [Macleaya cordata]
XP_026418094.1 MLO-like protein 3 [Papaver somniferum]
XP_026397569.1 MLO-like protein 3 [Papaver somniferum]
XP_020518732.1 MLO-like protein 2 isoform X2 [Amborella trichopoda]
XP_006836488.1 MLO-like protein 3 isoform X1 [Amborella trichopoda]
XP_039145229.1 MLO-like protein 3 [Dioscorea cayenensis subsp. rotundata]
XP_009399990.1 PREDICTED: MLO-like protein 3 [Musa acuminata subsp. malaccensis]
A0A4S8JUX1_MUSBA MLOlike protein [Musa balbisiana]
XP_010922536.1 MLO-like protein 3 isoform X1 [Elaeis guineensis]
XP_029120626.1 MLO-like protein 3 isoform X2 [Elaeis guineensis]
XP_008783729.2 MLO-like protein 3 [Phoenix dactylifera]
A0A2H3XH74_PHODC MLOlike protein [Phoenix dactylifera]
A0A3Q0HZD6_PHODC MLOlike protein [Phoenix dactylifera]
XP_021289918.1 LOW QUALITY PROTEIN: MLO-like protein 6 [Herrania umbratica]
XP_027352241.1 MLO-like protein 3 [Abrus precatorius]
A0A151TV03_CAJCA MLOlike protein [Cajanus cajan]
XP_027922841.1 MLO-like protein 3 [Vigna unguiculata]
A0A4D6MBW3_VIGUN MLOlike protein [Vigna unguiculata]
XP_014496300.1 MLO-like protein 3 [Vigna radiata var. radiata]
XP_017416749.1 PREDICTED: MLO-like protein 3 [Vigna angularis]
A0A0L9U8C4_PHAAN MLOlike protein [Phaseolus angularis]
XP_003553544.1 MLO-like protein 3 [Glycine max]
XP_003520647.1 MLO-like protein 3 isoform X1 [Glycine max]
XP_028225808.1 MLO-like protein 3 isoform X1 [Glycine soja]
XP_040870050.1 MLO-like protein 3 isoform X2 [Glycine max]
XP_028225811.1 MLO-like protein 3 isoform X4 [Glycine soja]
XP_028225812.1 MLO-like protein 3 isoform X5 [Glycine soja]
XP_028225810.1 MLO-like protein 3 isoform X3 [Glycine soja]
A0A0R0KL65_SOYBN MLOlike protein [Glycine max]
EXC16245.1 MLO-like protein 3 [Morus notabilis]
XP_024028723.1 MLO-like protein 3 [Morus notabilis]
XP_028102894.1 MLO-like protein 3 [Camellia sinensis]
XP_028076109.1 MLO-like protein 3 [Camellia sinensis]
XP_028102891.1 MLO-like protein 3 [Camellia sinensis]
A0A4D8ZXG0_SALSN MLOlike protein [Salvia splendens]
XP_011094743.1 MLO-like protein 3 isoform X1 [Sesamum indicum]
XP_020553386.1 MLO-like protein 3 isoform X2 [Sesamum indicum]
XP_022765807.1 MLO-like protein 3 [Durio zibethinus]
XP_039018071.1 MLO-like protein 3 [Hibiscus syriacus]
A0A1R3HTL0_9ROSI MLOlike protein [Corchorus olitorius]
XP_017977434.1 PREDICTED: MLO-like protein 3 isoform X1 [Theobroma cacao]
A0A061ERZ0_THECC MLOlike protein [Theobroma cacao]
XP_017977435.1 PREDICTED: MLO-like protein 3 isoform X2 [Theobroma cacao]
A0A061ESI6_THECC MLOlike protein [Theobroma cacao]
XP_031252282.1 MLO-like protein 3 [Pistacia vera]
A0A5C7HP09_9ROSI MLOlike protein [Acer yangbiense]
A0A5C7HQC2_9ROSI MLOlike protein [Acer yangbiense]
XP_011048572.1 PREDICTED: MLO-like protein 3 isoform X1 [Populus euphratica]
XP_011048573.1 PREDICTED: MLO-like protein 3 isoform X2 [Populus euphratica]
XP_006381474.1 MLO-like protein 3 [Populus trichocarpa]
A0A6M2EMK6_9ROSI MLOlike protein [Populus davidiana]
XP_034914229.1 MLO-like protein 3 [Populus alba]
A0A6A6KPF6_HEVBR MLOlike protein [Hevea brasiliensis]
XP_021673990.1 MLO-like protein 3 [Hevea brasiliensis]
XP_021668868.1 MLO-like protein 3 isoform X1 [Hevea brasiliensis]
XP_021668869.1 MLO-like protein 3 isoform X2 [Hevea brasiliensis]
A0A6A6KLX8_HEVBR MLOlike protein [Hevea brasiliensis]
A0A3S7L8B8_9ROSA MLOlike protein [Rosa longicuspis var. longicuspis]
XP_024190876.1 MLO-like protein 3 [Rosa chinensis]
A0A3S7L8E8_ROSGI MLOlike protein [Rosa gigantea]
XP_009358231.1 PREDICTED: MLO-like protein 3 [Pyrus x bretschneideri]
XP_028956931.1 MLO-like protein 3 [Malus domestica]
A0A5N5HSI2_9ROSA MLOlike protein [Pyrus ussuriensis x Pyrus communis]
A0A498IGQ9_MALDO MLOlike protein [Malus domestica]
A0A540NEC3_MALBA MLOlike protein [Malus baccata]
XP_008380968.2 MLO-like protein 3 isoform X1 [Malus domestica]
XP_028946668.1 MLO-like protein 3 isoform X2 [Malus domestica]
A0A314ZUZ4_PRUYE MLOlike protein [Prunus yedoensis var. nudiflora]
XP_021806785.1 MLO-like protein 3 [Prunus avium]
A0A6J5V7Y5_PRUAR MLOlike protein [Prunus armeniaca]
XP_021806767.1 MLO-like protein 3 [Prunus avium]
XP_008239391.1 PREDICTED: MLO-like protein 3 [Prunus mume]
A0A6J5V831_PRUAR MLOlike protein [Prunus armeniaca]
A0A6J5XM32_PRUAR MLOlike protein [Prunus armeniaca]
XP_034218724.1 MLO-like protein 3 [Prunus dulcis]
M5WP26_PRUPE MLOlike protein [Prunus persica]
XP_020423133.1 MLO-like protein 3 [Prunus persica]
A0A4Y1RQ82_PRUDU MLOlike protein [Prunus dulcis]
A0A6P4BDW2_ZIZJJ MLOlike protein 3 [Ziziphus jujuba]
XP_030492579.1 MLO-like protein 3 [Cannabis sativa]
A0A2P5D7J7_PARAD MLOlike protein [Parasponia andersonii]
A0A2P5FV09_TREOI MLOlike protein [Trema orientale]
A0A6A1WC05_9ROSI MLOlike protein [Morella rubra]
A0A5N6RJ75_9ROSI MLOlike protein [Carpinus fangiana]
A0A2I4GV92_JUGRE MLOlike protein [Juglans regia]
A0A6P9ELJ9_JUGRE MLOlike protein 3 isoform X2 [Juglans regia]
A0A2N9FCS0_FAGSY MLOlike protein [Fagus sylvatica]
XP_030925714.1 MLO-like protein 3 [Quercus lobata]
XP_030925715.1 MLO-like protein 3 isoform X1 [Quercus lobata]
XP_030925716.1 MLO-like protein 3 isoform X2 [Quercus lobata]
A0A5B7CAK7_DAVIN MLOlike protein [Davidia involucrata]
A0A5J4ZNJ0_9ASTE MLOlike protein [Nyssa sinensis]
A0A2R6R844_ACTCC MLOlike protein [Actinidia chinensis var. chinensis]
A0A2R6R7Y6_ACTCC MLOlike protein [Actinidia chinensis var. chinensis]
XP_031379599.1 MLO-like protein 3 [Punica granatum]
A0A218WCC0_PUNGR MLOlike protein [Punica granatum]
XP_030451849.1 MLO-like protein 3 [Syzygium oleosum]
XP_010039224.2 MLO-like protein 3 [Eucalyptus grandis]
A0A059A7S3_EUCGR MLOlike protein [Eucalyptus grandis]
XP_034693138.1 MLO-like protein 3 [Vitis riparia]
A0A1W5VNV1_9ROSI MLOlike protein [Vitis flexuosa]
XP_002275360.2 PREDICTED: MLO-like protein 3 [Vitis vinifera]
A0A438IPW5_VITVI MLOlike protein [Vitis vinifera]
A0A438DWB6_VITVI MLOlike protein [Vitis vinifera]
XP_010264740.1 PREDICTED: MLO-like protein 3 [Nelumbo nucifera]
A0A1U8Q2G5_NELNU MLOlike protein [Nelumbo nucifera]
XP_019054177.1 PREDICTED: MLO-like protein 3 isoform X1 [Nelumbo nucifera]
XP_019054178.1 PREDICTED: MLO-like protein 3 isoform X2 [Nelumbo nucifera]
XP_010520356.1 PREDICTED: MLO-like protein 3 [Tarenaya hassleriana]
A0A1J3HVG7_NOCCA MLOlike protein [Noccaea caerulescens]
A0A6D2J060_9BRAS MLOlike protein [Microthlaspi erraticum]
XP_024009645.1 MLO-like protein 3 [Eutrema salsugineum]
V4L5D6_EUTSA MLOlike protein [Eutrema salsugineum]
A0A565BUD6_9BRAS MLOlike protein [Arabis nemorensis]
A0A087GVM8_ARAAL MLOlike protein [Arabis alpina]
XP_006290912.1 MLO-like protein 3 [Capsella rubella]
XP_010514871.1 PREDICTED: MLO-like protein 3 [Camelina sativa]
XP_010425960.1 PREDICTED: MLO-like protein 3 isoform X2 [Camelina sativa]
XP_010425959.1 PREDICTED: MLO-like protein 3 isoform X1 [Camelina sativa]
A0A654FCY7_ARATH MLOlike protein [Arabidopsis thaliana]
Q94KB9.1 MLO-like protein 3 [Arabidopsis thaliana]
A0A5S9XI00_ARATH MLOlike protein [Arabidopsis thaliana]
D7LNP0_ARALL MLOlike protein [Arabidopsis lyrata subsp. lyrata]
XP_002875727.2 MLO-like protein 3 isoform X1 [Arabidopsis lyrata subsp. lyrata]
XP_020879835.1 MLO-like protein 3 isoform X2 [Arabidopsis lyrata subsp. lyrata]
XP_022970391.1 MLO-like protein 3 [Cucurbita maxima]
XP_022964660.1 MLO-like protein 3 isoform X2 [Cucurbita moschata]
XP_022964659.1 MLO-like protein 3 isoform X1 [Cucurbita moschata]
XP_011653555.1 MLO-like protein 3 [Cucumis sativus]
XP_038893921.1 MLO-like protein 3 [Benincasa hispida]
XP_008463703.1 PREDICTED: MLO-like protein 3 [Cucumis melo]
A0A5A7UNT7_CUCME MLOlike protein [Cucumis melo var. makuwa]
A0A6J1D090_MOMCH MLOlike protein [Momordica charantia]
XP_023524581.1 MLO-like protein 3 [Cucurbita pepo subsp. pepo]
XP_022998868.1 MLO-like protein 3 [Cucurbita maxima]
XP_022949225.1 MLO-like protein 3 isoform X1 [Cucurbita moschata]
XP_022949227.1 MLO-like protein 3 isoform X2 [Cucurbita moschata]
XP_019199123.1 PREDICTED: MLO-like protein 3 [Ipomoea nil]
XP_031113690.1 MLO-like protein 3 [Ipomoea triloba]
XP_016513649.1 PREDICTED: MLO-like protein 3 [Nicotiana tabacum]
XP_016449860.1 PREDICTED: MLO-like protein 3 isoform X1 [Nicotiana tabacum]
XP_019264811.1 PREDICTED: MLO-like protein 3 isoform X1 [Nicotiana attenuata]
XP_019264812.1 PREDICTED: MLO-like protein 3 isoform X2 [Nicotiana attenuata]
XP_006343450.1 PREDICTED: MLO-like protein 3 [Solanum tuberosum]
A0A6N2C9Z0_SOLCI MLOlike protein [Solanum chilense]
K4C428_SOLLC MLOlike protein [Solanum lycopersicum]
XP_015078183.1 MLO-like protein 3 [Solanum pennellii]
XP_004240662.1 MLO-like protein 3 [Solanum lycopersicum]
A0A5A7PPZ2_STRAF MLOlike protein [Striga asiatica]
XP_041995292.1 MLO-like protein 3 [Salvia splendens]
A0A4D9BB93_SALSN MLOlike protein [Salvia splendens]
XP_012838639.1 PREDICTED: MLO-like protein 3 [Erythranthe guttata]
XP_011089886.1 MLO-like protein 3 isoform X1 [Sesamum indicum]
XP_022865428.1 MLO-like protein 3 [Olea europaea var. sylvestris]
A0A068UEZ7_COFCA MLOlike protein [Coffea canephora]
XP_027108131.1 MLO-like protein 3 isoform X1 [Coffea arabica]
XP_027108135.1 MLO-like protein 3 isoform X2 [Coffea arabica]
XP_027086511.1 MLO-like protein 3 isoform X2 [Coffea arabica]
XP_027086505.1 MLO-like protein 3 isoform X1 [Coffea arabica]
XP_027181881.1 MLO-like protein 3 [Coffea eugenioides]
XP_023729797.1 MLO-like protein 3 isoform X1 [Lactuca sativa]
XP_023729798.1 MLO-like protein 12 isoform X2 [Lactuca sativa]
A0A5N6N4S8_9ASTR MLOlike protein [Mikania micrantha]
XP_035837964.1 MLO-like protein 3 isoform X2 [Helianthus annuus]
XP_022001197.1 MLO-like protein 3 isoform X1 [Helianthus annuus]
XP_024986002.1 MLO-like protein 3 [Cynara cardunculus var. scolymus]
A0A118JTF1_CYNCS MLOlike protein [Cynara cardunculus var. scolymus]
A0A2U1NBR7_ARTAN MLOlike protein [Artemisia annua]
A0A2U1LG94_ARTAN MLOlike protein [Artemisia annua]
A0A2U1NBR5_ARTAN MLOlike protein [Artemisia annua]
XP_006424617.1 MLO-like protein 3 [Citrus clementina]
A0A067G4A9_CITSI MLOlike protein [Citrus sinensis]
A0A5C7IXL1_9ROSI MLOlike protein [Acer yangbiense]
XP_031256427.1 MLO-like protein 3 isoform X1 [Pistacia vera]
XP_031256428.1 MLO-like protein 3 isoform X2 [Pistacia vera]
A0A1R3KKG6_9ROSI MLOlike protein [Corchorus olitorius]
XP_022756687.1 MLO-like protein 3 [Durio zibethinus]
XP_007015440.1 PREDICTED: MLO-like protein 3 [Theobroma cacao]
XP_021278284.1 MLO-like protein 3 isoform X1 [Herrania umbratica]
XP_021278285.1 MLO-like protein 3 isoform X2 [Herrania umbratica]
XP_039052176.1 MLO-like protein 3 [Hibiscus syriacus]
XP_012443349.1 PREDICTED: MLO-like protein 3 [Gossypium raimondii]
A0A0D2RW93_GOSRA MLOlike protein [Gossypium raimondii]
A0A5J5RAV0_GOSBA MLOlike protein [Gossypium barbadense]
XP_016689305.1 MLO-like protein 3 [Gossypium hirsutum]
A0A5D2URK7_GOSMU MLOlike protein [Gossypium mustelinum]
A0A5D2KSP4_GOSTO MLOlike protein [Gossypium tomentosum]
A0A5D2CDV4_GOSDA MLOlike protein [Gossypium darwinii]
A0A1U8PKC4_GOSHI MLOlike protein [Gossypium hirsutum]
A0A5D2QCJ1_GOSTO MLOlike protein [Gossypium tomentosum]
XP_040969015.1 MLO-like protein 3 [Gossypium hirsutum]
XP_017603998.1 PREDICTED: MLO-like protein 3 [Gossypium arboreum]
A0A5J5VMF2_GOSBA MLOlike protein [Gossypium barbadense]
A0A2P5W6N6_GOSBA MLOlike protein [Gossypium barbadense]
A0A5B6X8X7_9ROSI MLOlike protein [Gossypium australe]
A0A5D2GCQ7_GOSDA MLOlike protein [Gossypium darwinii]
A0A5J5VL92_GOSBA MLOlike protein [Gossypium barbadense]
A0A5D2GF23_GOSDA MLOlike protein [Gossypium darwinii]
XP_021659058.1 LOW QUALITY PROTEIN: MLO-like protein 3 [Hevea brasiliensis]
XP_021683833.1 MLO-like protein 3 [Hevea brasiliensis]
F6GTZ2_VITVI MLOlike protein [Vitis vinifera]
A0A438IL29_VITVI MLOlike protein [Vitis vinifera]
XP_034687492.1 MLO-like protein 3 [Vitis riparia]
XP_002282198.1 PREDICTED: MLO-like protein 3 [Vitis vinifera]
A5BIU8_VITVI MLOlike protein [Vitis vinifera]
XP_028051808.1 MLO-like protein 3 isoform X2 [Camellia sinensis]
XP_028051807.1 MLO-like protein 3 isoform X1 [Camellia sinensis]
A0A4S4EZH3_CAMSI MLOlike protein [Camellia sinensis var. sinensis]
A0A2R6PQ40_ACTCC MLOlike protein [Actinidia chinensis var. chinensis]
A0A5J5BMR5_9ASTE MLOlike protein [Nyssa sinensis]
A0A5B7AJ27_DAVIN MLOlike protein [Davidia involucrata]
A0A5B7AMT2_DAVIN MLOlike protein [Davidia involucrata]
XP_021909371.1 LOW QUALITY PROTEIN: MLO-like protein 3 [Carica papaya]
A0A1Q3CD20_CEPFO MLOlike protein [Cephalotus follicularis]
XP_030447750.1 MLO-like protein 3 [Syzygium oleosum]
XP_010043719.2 MLO-like protein 3 [Eucalyptus grandis]
A0A059D659_EUCGR MLOlike protein [Eucalyptus grandis]
A0A218XGW6_PUNGR MLOlike protein [Punica granatum]
A0A6P8CSK1_PUNGR MLOlike protein 3 isoform X1 [Punica granatum]
A0A6P8D8L6_PUNGR MLOlike protein 3 isoform X2 [Punica granatum]
XP_038706499.1 MLO-like protein 3 [Tripterygium wilfordii]
B9SK51_RICCO MLOlike protein [Ricinus communis]
XP_011047854.1 PREDICTED: MLO-like protein 3 [Populus euphratica]
XP_024452111.1 MLO-like protein 3 [Populus trichocarpa]
A0A2K2AZG1_POPTR MLOlike protein [Populus trichocarpa]
A0A6M2EVL1_9ROSI MLOlike protein [Populus davidiana]
TKS10941.1 MLO-like protein 3 [Populus alba]
XP_034917832.1 MLO-like protein 3 [Populus alba]
XP_034931867.1 MLO-like protein 3 [Populus alba]
A0A4U5QUX1_POPAL MLOlike protein [Populus alba]
XP_023921515.1 MLO-like protein 3 [Quercus suber]
XP_018819435.2 MLO-like protein 3 isoform X1 [Juglans regia]
XP_035540912.1 MLO-like protein 3 isoform X2 [Juglans regia]
XP_040991046.1 MLO-like protein 3 isoform X2 [Juglans microcarpa x Juglans regia]
XP_040991041.1 MLO-like protein 3 [Juglans microcarpa x Juglans regia]
XP_040991043.1 MLO-like protein 3 isoform X1 [Juglans microcarpa x Juglans regia]
A0A2P5E4F2_TREOI MLOlike protein [Trema orientale]
A0A2P5BYY3_PARAD MLOlike protein [Parasponia andersonii]
XP_015880478.1 MLO-like protein 3 [Ziziphus jujuba]
EXB98558.1 MLO-like protein 3 [Morus notabilis]
XP_024026363.1 MLO-like protein 3 [Morus notabilis]
XP_004309869.1 PREDICTED: MLO-like protein 3 [Fragaria vesca subsp. vesca]
A0A3S7L8A3_9ROSA MLOlike protein [Rosa longicuspis var. longicuspis]
XP_024159767.1 MLO-like protein 3 [Rosa chinensis]
A0A3S7L8B9_ROSGI MLOlike protein [Rosa gigantea]
A0A314XPA9_PRUYE MLOlike protein [Prunus yedoensis var. nudiflora]
A0A314YKB5_PRUYE MLOlike protein [Prunus yedoensis var. nudiflora]
A0A6P5TRS3_PRUAV MLOlike protein 3 [Prunus avium]
XP_034220020.1 MLO-like protein 3 [Prunus dulcis]
M5W2B3_PRUPE MLOlike protein [Prunus persica]
A0A6J5V4V5_PRUAR MLOlike protein [Prunus armeniaca]
A0A6J5XL09_PRUAR MLOlike protein [Prunus armeniaca]
A0A498KDV0_MALDO MLOlike protein [Malus domestica]
XP_008338387.2 MLO-like protein 3 [Malus domestica]
A0A540MPD3_MALBA MLOlike protein [Malus baccata]
XP_018500858.1 PREDICTED: MLO-like protein 3 [Pyrus x bretschneideri]
A0A5N5GMF0_9ROSA MLOlike protein [Pyrus ussuriensis x Pyrus communis]
XP_018498230.1 PREDICTED: MLO-like protein 3 [Pyrus x bretschneideri]
A0A5N5G7X1_9ROSA MLOlike protein [Pyrus ussuriensis x Pyrus communis]
A0A540KPS3_MALBA MLOlike protein [Malus baccata]
XP_028944342.1 MLO-like protein 3 [Malus domestica]
A0A498IKJ8_MALDO MLOlike protein [Malus domestica]
