# Supplementary material for: MLO Proteins from Tomato (Solanum lycopersicum L.) and Related Species in the Broad Phylogenetic Context
Source: Plants (Basel). 2022 Jun 16;11(12):1588. doi: 10.3390/plants11121588 (PMC9229925; doi:10.3390/plants11121588)
Supplement: Supplementary file 1 [file plants-11-01588-s001.zip › Supplementary File S1/scripts/clades/c2.2.2_edit]

A0A443Q079_9MAGN MLOlike protein [Cinnamomum micranthum f. kanehirae]
A0A443PFS0_9MAGN MLOlike protein [Cinnamomum micranthum f. kanehirae]
A0A3S3QLV6_9MAGN MLOlike protein [Cinnamomum micranthum f. kanehirae]
A0A200QKP2_9MAGN MLOlike protein [Macleaya cordata]
A0A1U8A0E9_NELNU MLOlike protein [Nelumbo nucifera]
A0A1U7Z0N9_NELNU MLOlike protein [Nelumbo nucifera]
A0A2G5CJB1_AQUCA MLOlike protein [Aquilegia coerulea]
A0A2G5CV27_AQUCA MLOlike protein [Aquilegia coerulea]
A0A200QL94_9MAGN MLOlike protein [Macleaya cordata]
XP_026392106.1 MLO-like protein 2 [Papaver somniferum]
A0A4Y7IGP4_PAPSO MLOlike protein [Papaver somniferum]
A0A4Y7K021_PAPSO MLOlike protein [Papaver somniferum]
XP_026453241.1 MLO-like protein 2 [Papaver somniferum]
A0A1D1YHE0_9ARAE MLOlike protein [Anthurium amnicola]
XP_026665465.1 MLO-like protein 2 [Phoenix dactylifera]
XP_019707617.1 MLO-like protein 12 isoform X1 [Elaeis guineensis]
XP_029121012.1 MLO-like protein 12 isoform X2 [Elaeis guineensis]
XP_020596398.1 MLO-like protein 2 [Phalaenopsis equestris]
A0A2I0AFS9_9ASPA MLOlike protein [Apostasia shenzhenica]
XP_020570602.1 MLO-like protein 12 isoform X2 [Phalaenopsis equestris]
XP_020570601.1 MLO-like protein 12 isoform X1 [Phalaenopsis equestris]
XP_020570603.1 MLO-like protein 12 isoform X3 [Phalaenopsis equestris]
XP_020570604.1 MLO-like protein 12 isoform X4 [Phalaenopsis equestris]
XP_020247613.1 MLO-like protein 12 [Asparagus officinalis]
XP_010916782.1 MLO-like protein 2 [Elaeis guineensis]
A0A3Q0HYV8_PHODC MLOlike protein [Phoenix dactylifera]
XP_018675065.1 PREDICTED: MLO-like protein 2 [Musa acuminata subsp. malaccensis]
A0A4S8IZL1_MUSBA MLOlike protein [Musa balbisiana]
XP_009405205.1 PREDICTED: MLO-like protein 6 [Musa acuminata subsp. malaccensis]
M0T6S4_MUSAM MLOlike protein [Musa acuminata subsp. malaccensis]
XP_020247570.1 MLO-like protein 9 isoform X1 [Asparagus officinalis]
XP_020247577.1 MLO-like protein 9 isoform X2 [Asparagus officinalis]
XP_019704682.1 MLO-like protein 12 [Elaeis guineensis]
XP_038985522.1 MLO-like protein 12 [Phoenix dactylifera]
A0A3Q0HVE0_PHODC MLOlike protein [Phoenix dactylifera]
XP_031502401.1 MLO-like protein 6 [Nymphaea colorata]
A0A200QKZ7_9MAGN MLOlike protein [Macleaya cordata]
XP_010260349.1 PREDICTED: MLO-like protein 12 isoform X1 [Nelumbo nucifera]
XP_010260350.1 PREDICTED: MLO-like protein 12 isoform X2 [Nelumbo nucifera]
A5C735_VITVI MLOlike protein [Vitis vinifera]
XP_034701239.1 MLO-like protein 12 [Vitis riparia]
XP_010656958.1 PREDICTED: MLO-like protein 9 isoform X1 [Vitis vinifera]
F6H5F5_VITVI MLOlike protein [Vitis vinifera]
ACF25915.1 MLO-like protein 9 [Vitis vinifera]
A0A438JJX5_VITVI MLOlike protein [Vitis vinifera]
XP_020993528.1 MLO-like protein 6 isoform X2 [Arachis duranensis]
XP_016188193.1 MLO-like protein 2 [Arachis ipaensis]
A0A445DZQ0_ARAHY MLOlike protein [Arachis hypogaea]
XP_015953687.1 MLO-like protein 9 isoform X1 [Arachis duranensis]
XP_025687728.1 MLO-like protein 9 [Arachis hypogaea]
XP_003607521.1 MLO-like protein 12 [Medicago truncatula]
XP_004505533.1 MLO-like protein 6 isoform X2 [Cicer arietinum]
XP_027191386.1 MLO-like protein 6 isoform X4 [Cicer arietinum]
XP_027191387.1 MLO-like protein 6 isoform X5 [Cicer arietinum]
XP_027348183.1 MLO-like protein 12 [Abrus precatorius]
KYP58784.1 MLO-like protein 12 [Cajanus cajan]
XP_029128656.1 MLO-like protein 12 isoform X2 [Cajanus cajan]
V7AHN8_PHAVU MLOlike protein [Phaseolus vulgaris]
XP_027911820.1 MLO-like protein 12 [Vigna unguiculata]
XP_014524199.1 MLO-like protein 12 [Vigna radiata var. radiata]
XP_017432855.1 PREDICTED: MLO-like protein 12 [Vigna angularis]
XP_028193740.1 MLO-like protein 12 isoform X2 [Glycine soja]
XP_003540949.1 MLO-like protein 12 [Glycine max]
XP_028193741.1 MLO-like protein 12 isoform X3 [Glycine soja]
A0A0B2NWS5_GLYSO MLOlike protein [Glycine soja]
XP_028193742.1 MLO-like protein 12 isoform X4 [Glycine soja]
XP_003526251.1 MLO-like protein 12 isoform X1 [Glycine max]
XP_014632284.1 MLO-like protein 12 isoform X2 [Glycine max]
XP_028238071.1 MLO-like protein 12 isoform X1 [Glycine soja]
RZC09590.1 MLO-like protein 12 isoform H [Glycine soja]
A0A0B2PJP7_GLYSO MLOlike protein [Glycine soja]
XP_028238072.1 MLO-like protein 12 isoform X2 [Glycine soja]
RZC09587.1 MLO-like protein 12 isoform E [Glycine soja]
RZC09585.1 MLO-like protein 12 isoform C [Glycine soja]
RZC09586.1 MLO-like protein 12 isoform D [Glycine soja]
KAF5731367.1 putative MLO-like protein 9 [Tripterygium wilfordii]
XP_038684973.1 MLO-like protein 12 [Tripterygium wilfordii]
XP_037495754.1 MLO-like protein 12 isoform X1 [Jatropha curcas]
XP_037495755.1 MLO-like protein 12 isoform X2 [Jatropha curcas]
XP_021636555.1 MLO-like protein 9 [Hevea brasiliensis]
A0A2C9URW8_MANES MLOlike protein [Manihot esculenta]
A0A2C9URX4_MANES MLOlike protein [Manihot esculenta]
XP_002517839.1 MLO-like protein 12 isoform X2 [Ricinus communis]
XP_025012882.1 MLO-like protein 12 isoform X3 [Ricinus communis]
XP_025012881.1 MLO-like protein 12 isoform X1 [Ricinus communis]
XP_041007073.1 MLO-like protein 12 [Juglans microcarpa x Juglans regia]
A0A2I4GHV2_JUGRE MLOlike protein [Juglans regia]
XP_030932498.1 MLO-like protein 12 [Quercus lobata]
XP_023903550.1 MLO-like protein 6 [Quercus suber]
XP_023903547.1 MLO-like protein 12 isoform X1 [Quercus suber]
XP_023903548.1 MLO-like protein 12 isoform X2 [Quercus suber]
XP_021888511.1 MLO-like protein 12 isoform X1 [Carica papaya]
XP_021888514.1 MLO-like protein 12 isoform X4 [Carica papaya]
XP_021888512.1 MLO-like protein 12 isoform X2 [Carica papaya]
XP_021888513.1 MLO-like protein 12 isoform X3 [Carica papaya]
A0A061E5B1_THECC MLOlike protein [Theobroma cacao]
XP_017971805.1 PREDICTED: MLO-like protein 12 isoform X1 [Theobroma cacao]
XP_007043715.2 PREDICTED: MLO-like protein 12 isoform X2 [Theobroma cacao]
XP_021297382.1 MLO-like protein 12 isoform X1 [Herrania umbratica]
XP_021297389.1 MLO-like protein 12 isoform X2 [Herrania umbratica]
XP_021297399.1 MLO-like protein 12 isoform X3 [Herrania umbratica]
XP_039161024.1 LOW QUALITY PROTEIN: MLO-like protein 2 [Eucalyptus grandis]
XP_039161027.1 MLO-like protein 2 [Eucalyptus grandis]
XP_010035820.2 MLO-like protein 2 [Eucalyptus grandis]
A0A059A0R5_EUCGR MLOlike protein [Eucalyptus grandis]
XP_011650211.2 MLO-like protein 12 [Cucumis sativus]
XP_038900736.1 MLO-like protein 12 [Benincasa hispida]
XP_022970740.1 MLO-like protein 12 [Cucurbita maxima]
XP_022947792.1 MLO-like protein 12 isoform X2 [Cucurbita moschata]
XP_022947791.1 MLO-like protein 12 isoform X1 [Cucurbita moschata]
XP_024923185.1 MLO-like protein 12 [Ziziphus jujuba]
XP_024019800.1 MLO-like protein 12 [Morus notabilis]
XP_030481977.1 MLO-like protein 12 [Cannabis sativa]
A0A2P5B6K2_PARAD MLOlike protein [Parasponia andersonii]
A0A2P5E7Q0_TREOI MLOlike protein [Trema orientale]
XP_004308899.1 PREDICTED: MLO-like protein 12 [Fragaria vesca subsp. vesca]
XP_024189219.1 MLO-like protein 12 [Rosa chinensis]
A0A2P6RDU8_ROSCH MLOlike protein [Rosa chinensis]
A0A5N5FBE7_9ROSA MLOlike protein [Pyrus ussuriensis x Pyrus communis]
XP_028947663.1 MLO-like protein 12 [Malus domestica]
A0A540LAQ4_MALBA MLOlike protein [Malus baccata]
A0A314Y8U8_PRUYE MLOlike protein [Prunus yedoensis var. nudiflora]
A0A314ZG11_PRUYE MLOlike protein [Prunus yedoensis var. nudiflora]
A0A6J5UDL6_PRUAR MLOlike protein [Prunus armeniaca]
A0A6J5WQI2_PRUAR MLOlike protein [Prunus armeniaca]
XP_034208162.1 MLO-like protein 12 [Prunus dulcis]
XP_020415499.1 MLO-like protein 12 [Prunus persica]
XP_016652321.1 PREDICTED: MLO-like protein 2 [Prunus mume]
M5WKC3_PRUPE MLOlike protein [Prunus persica]
XP_021828661.1 MLO-like protein 12 [Prunus avium]
XP_027338137.1 MLO-like protein 6 [Abrus precatorius]
XP_014621284.1 MLO-like protein 6 [Glycine max]
RZB82489.1 MLO-like protein 6 isoform B [Glycine soja]
KYP51875.1 MLO-like protein 6 [Cajanus cajan]
XP_029129845.1 MLO-like protein 6 [Cajanus cajan]
A0A2J6JM99_LACSA MLOlike protein [Lactuca sativa]
A0A166EZ18_DAUCS MLOlike protein [Daucus carota subsp. sativus]
XP_006364311.1 PREDICTED: MLO-like protein 12 [Solanum tuberosum]
A0A1C9A1H9_SOLLC MLOlike protein [Solanum lycopersicum]
A0A2G3D5J2_CAPCH MLOlike protein [Capsicum chinense]
A0A2G2XEI6_CAPBA MLOlike protein [Capsicum baccatum]
XP_016562045.1 PREDICTED: MLO-like protein 2 [Capsicum annuum]
A0A2G3A723_CAPAN MLOlike protein [Capsicum annuum]
G9BBX3_CAPAN MLOlike protein [Capsicum annuum]
A0A068TT81_COFCA MLOlike protein [Coffea canephora]
XP_027163051.1 MLO-like protein 6 [Coffea eugenioides]
A0A6P6W8T9_COFAR MLOlike protein 6 isoform X1 [Coffea arabica]
A0A6P6W9A1_COFAR MLOlike protein 6 isoform X2 [Coffea arabica]
A0A6P6VU32_COFAR MLOlike protein 6 isoform X2 [Coffea arabica]
A0A6P6VS03_COFAR MLOlike protein 6 isoform X1 [Coffea arabica]
A0A022QH58_ERYGU MLOlike protein [Erythranthe guttata]
A0A2Z7CVK5_9LAMI MLOlike protein [Dorcoceras hygrometricum]
XP_041991993.1 MLO-like protein 12 [Salvia splendens]
XP_042067978.1 MLO-like protein 12 [Salvia splendens]
A0A4D8ZJN9_SALSN MLOlike protein [Salvia splendens]
XP_042044730.1 MLO-like protein 12 [Salvia splendens]
A0A4D8Y6N5_SALSN MLOlike protein [Salvia splendens]
XP_038710512.1 MLO-like protein 12 [Tripterygium wilfordii]
XP_038689726.1 MLO-like protein 12 isoform X1 [Tripterygium wilfordii]
XP_038689727.1 MLO-like protein 12 isoform X2 [Tripterygium wilfordii]
A0A218Y252_PUNGR MLOlike protein [Punica granatum]
XP_031389895.1 MLO-like protein 12 [Punica granatum]
A0A2I0KWK3_PUNGR MLOlike protein [Punica granatum]
XP_030512804.1 MLO-like protein 12 isoform X1 [Rhodamnia argentea]
XP_030512805.1 MLO-like protein 6 isoform X2 [Rhodamnia argentea]
A0A059C8G2_EUCGR MLOlike protein [Eucalyptus grandis]
XP_030460113.1 MLO-like protein 12 isoform X1 [Syzygium oleosum]
XP_030460114.1 MLO-like protein 12 isoform X2 [Syzygium oleosum]
A0A2H5N2Z8_CITUN MLOlike protein [Citrus unshiu]
XP_006449419.1 MLO-like protein 12 [Citrus clementina]
XP_006467720.1 MLO-like protein 12 [Citrus sinensis]
A0A2P5CHY3_TREOI MLOlike protein [Trema orientale]
XP_030480074.1 MLO-like protein 6 isoform X1 [Cannabis sativa]
XP_030480075.1 MLO-like protein 6 isoform X2 [Cannabis sativa]
XP_022142055.1 MLO-like protein 12 [Momordica charantia]
XP_022978682.1 MLO-like protein 12 [Cucurbita maxima]
XP_023543418.1 MLO-like protein 12 [Cucurbita pepo subsp. pepo]
A0A6J1EDI2_CUCMO MLOlike protein [Cucurbita moschata]
XP_038883810.1 MLO-like protein 6 isoform X2 [Benincasa hispida]
XP_038883809.1 MLO-like protein 6 isoform X1 [Benincasa hispida]
XP_008439801.1 PREDICTED: MLO-like protein 6 [Cucumis melo]
XP_004134943.1 MLO-like protein 12 isoform X1 [Cucumis sativus]
XP_024161189.1 MLO-like protein 12 [Rosa chinensis]
A0A3S7L8E0_ROSGI MLOlike protein [Rosa gigantea]
XP_011460582.1 PREDICTED: MLO-like protein 6 isoform X2 [Fragaria vesca subsp. vesca]
XP_004293900.1 PREDICTED: MLO-like protein 12 isoform X1 [Fragaria vesca subsp. vesca]
A0A540LNW9_MALBA MLOlike protein [Malus baccata]
A0A498IVE6_MALDO MLOlike protein [Malus domestica]
XP_008383677.1 MLO-like protein 12 [Malus domestica]
A0A5N5FE78_9ROSA MLOlike protein [Pyrus ussuriensis x Pyrus communis]
A0A4Y1RAN6_PRUDU MLOlike protein [Prunus dulcis]
XP_021830241.1 MLO-like protein 12 [Prunus avium]
XP_007211843.1 MLO-like protein 12 [Prunus persica]
A0A6J5X3L9_PRUAR MLOlike protein [Prunus armeniaca]
A0A6J5UHW6_PRUAR MLOlike protein [Prunus armeniaca]
XP_008225160.1 PREDICTED: MLO-like protein 12 [Prunus mume]
XP_034212412.1 MLO-like protein 12 [Prunus dulcis]
A0A251PG48_PRUPE MLOlike protein [Prunus persica]
XP_015874636.1 MLO-like protein 6 [Ziziphus jujuba]
EXC30556.1 MLO-like protein 6 [Morus notabilis]
XP_024031053.1 MLO-like protein 6 [Morus notabilis]
A0A2N9G7C1_FAGSY MLOlike protein [Fagus sylvatica]
XP_030973281.1 MLO-like protein 12 [Quercus lobata]
XP_023899807.1 MLO-like protein 12 [Quercus suber]
A0A5N6Q949_9ROSI MLOlike protein [Carpinus fangiana]
XP_035545677.1 MLO-like protein 6 [Juglans regia]
XP_018806126.1 MLO-like protein 6 [Juglans regia]
XP_041024301.1 MLO-like protein 6 [Juglans microcarpa x Juglans regia]
A0A2R6QLE5_ACTCC MLOlike protein [Actinidia chinensis var. chinensis]
XP_028098359.1 MLO-like protein 12 [Camellia sinensis]
A0A4S4DAR0_CAMSI MLOlike protein [Camellia sinensis var. sinensis]
A0A4S4EE40_CAMSI MLOlike protein [Camellia sinensis var. sinensis]
XP_028078559.1 MLO-like protein 12 isoform X2 [Camellia sinensis]
XP_028078565.1 MLO-like protein 12 isoform X3 [Camellia sinensis]
XP_028078552.1 MLO-like protein 12 isoform X1 [Camellia sinensis]
A0A5N5KUE5_9ROSI MLOlike protein [Salix brachista]
XP_006377424.2 MLO-like protein 12 [Populus trichocarpa]
XP_034891718.1 MLO-like protein 12 [Populus alba]
XP_006377427.2 MLO-like protein 12 [Populus trichocarpa]
A0A5N5N012_9ROSI MLOlike protein [Salix brachista]
XP_011027760.1 PREDICTED: MLO-like protein 12 [Populus euphratica]
A0A4U5PLP4_POPAL MLOlike protein [Populus alba]
A0A2K2AQ12_POPTR MLOlike protein [Populus trichocarpa]
A0A2K2AQ21_POPTR MLOlike protein [Populus trichocarpa]
XP_021661830.1 MLO-like protein 12 [Hevea brasiliensis]
A0A6A6LSP0_HEVBR MLOlike protein [Hevea brasiliensis]
XP_015576902.1 MLO-like protein 12 [Ricinus communis]
B9S928_RICCO MLOlike protein [Ricinus communis]
XP_012091678.1 MLO-like protein 12 [Jatropha curcas]
XP_021637468.1 MLO-like protein 6 [Hevea brasiliensis]
A0A2C9U8E0_MANES MLOlike protein [Manihot esculenta]
XP_021596884.1 MLO-like protein 6 isoform X2 [Manihot esculenta]
XP_021596883.1 MLO-like protein 6 isoform X1 [Manihot esculenta]
A0A2C9U8E4_MANES MLOlike protein [Manihot esculenta]
D7TJF0_VITVI MLOlike protein [Vitis vinifera]
ACF25911.1 MLO-like protein 6 [Vitis vinifera]
A0A438IGU2_VITVI MLOlike protein [Vitis vinifera]
A0A0P0CNS9_VITPS MLOlike protein [Vitis pseudoreticulata]
A0A438DR85_VITVI MLOlike protein [Vitis vinifera]
XP_034673918.1 MLO-like protein 12 [Vitis riparia]
A0A1W5VNV2_9ROSI MLOlike protein [Vitis flexuosa]
A0A1R3I169_COCAP MLOlike protein [Corchorus capsularis]
A0A1R3H4J0_9ROSI MLOlike protein [Corchorus olitorius]
XP_017978890.1 PREDICTED: MLO-like protein 6 [Theobroma cacao]
A0A061GF07_THECC MLOlike protein [Theobroma cacao]
A0A6J1B667_9ROSI MLOlike protein [Herrania umbratica]
A0A6J1B499_9ROSI MLOlike protein [Herrania umbratica]
XP_039065135.1 MLO-like protein 12 [Hibiscus syriacus]
XP_012457728.1 PREDICTED: MLO-like protein 12 [Gossypium raimondii]
A0A5D2IZ30_GOSTO MLOlike protein [Gossypium tomentosum]
A0A5D2AUM3_GOSDA MLOlike protein [Gossypium darwinii]
XP_040958682.1 MLO-like protein 12 [Gossypium hirsutum]
A0A5D2T5G4_GOSMU MLOlike protein [Gossypium mustelinum]
A0A5D2EUS4_GOSDA MLOlike protein [Gossypium darwinii]
A0A5D2XGW2_GOSMU MLOlike protein [Gossypium mustelinum]
A0A5J5U1U5_GOSBA MLOlike protein [Gossypium barbadense]
A0A0B0PW53_GOSAR MLOlike protein [Gossypium arboreum]
A0A6P4Q969_GOSAR MLOlike protein 12 [Gossypium arboreum]
A0A5D2NNR2_GOSTO MLOlike protein [Gossypium tomentosum]
XP_039071962.1 MLO-like protein 12 [Hibiscus syriacus]
A0A6A3CY42_HIBSY MLOlike protein [Hibiscus syriacus]
A0A0D2Q620_GOSRA MLOlike protein [Gossypium raimondii]
A0A0D2NP00_GOSRA MLOlike protein [Gossypium raimondii]
A0A5D2JF80_GOSTO MLOlike protein [Gossypium tomentosum]
A0A5D2JEI7_GOSTO MLOlike protein [Gossypium tomentosum]
A0A5D2BC61_GOSDA MLOlike protein [Gossypium darwinii]
A0A1U8I7G4_GOSHI MLOlike protein [Gossypium hirsutum]
A0A1U8I1P5_GOSHI MLOlike protein [Gossypium hirsutum]
A0A5J5Q0C8_GOSBA MLOlike protein [Gossypium barbadense]
XP_040956335.1 MLO-like protein 12 isoform X2 [Gossypium hirsutum]
A0A5J5Q2G8_GOSBA MLOlike protein [Gossypium barbadense]
XP_040956334.1 MLO-like protein 12 isoform X1 [Gossypium hirsutum]
A0A5D2TJJ3_GOSMU MLOlike protein [Gossypium mustelinum]
A0A5D2P073_GOSTO MLOlike protein [Gossypium tomentosum]
A0A5D2XXZ8_GOSMU MLOlike protein [Gossypium mustelinum]
XP_016668794.1 MLO-like protein 12 isoform X1 [Gossypium hirsutum]
XP_016668795.1 MLO-like protein 12 isoform X2 [Gossypium hirsutum]
XP_017609955.1 PREDICTED: MLO-like protein 12 isoform X2 [Gossypium arboreum]
XP_017609953.1 PREDICTED: MLO-like protein 12 isoform X1 [Gossypium arboreum]
A0A0B0PI93_GOSAR MLOlike protein [Gossypium arboreum]
XP_016668796.1 MLO-like protein 12 isoform X3 [Gossypium hirsutum]
A0A5D2XVZ6_GOSMU MLOlike protein [Gossypium mustelinum]
A0A5D2F6Z5_GOSDA MLOlike protein [Gossypium darwinii]
A0A5J5UEU7_GOSBA MLOlike protein [Gossypium barbadense]
A0A2P5YLI7_GOSBA MLOlike protein [Gossypium barbadense]
A0A5D2P047_GOSTO MLOlike protein [Gossypium tomentosum]
A0A5D2F8W0_GOSDA MLOlike protein [Gossypium darwinii]
A0A5J5UBX5_GOSBA MLOlike protein [Gossypium barbadense]
A0A5J5UB80_GOSBA MLOlike protein [Gossypium barbadense]
