# Supplementary material for: MLO Proteins from Tomato (Solanum lycopersicum L.) and Related Species in the Broad Phylogenetic Context
Source: Plants (Basel). 2022 Jun 16;11(12):1588. doi: 10.3390/plants11121588 (PMC9229925; doi:10.3390/plants11121588)
Supplement: Supplementary file 1 [file plants-11-01588-s001.zip › Supplementary File S1/scripts/data_filtering.R]

library(Biostrings)

###                     Load data from 2 sources
data.file.UP <- "uniprot_data.fasta"
data.file.GB <- "genbank_data.fasta"

prot.seq.UP <- readAAStringSet(data.file.UP)
prot.seq.GB <- readAAStringSet(data.file.GB)

###                     Unify header format
###    "KRH24908.1 hypothetical protein GLYMA_12G070600v4 [Glycine max]" NCBI
###    "tr|A0A5B6WB34|A0A5B6WB34_9ROSI MLOlike protein OS=Gossypium australe OX=47621 GN=MLO PE=3 SV=1" UniProt
###    Headers from Uniprot rearranged to NCBI format

names(prot.seq.UP) <- sapply(names(prot.seq.UP),
       function(x){
           split1 <- strsplit(x,split="|",fixed=TRUE)[[1]]
           split2 <- trimws(strsplit(split1[3], split="OS=")[[1]], "both")
           split3 <- trimws(strsplit(split2[2], split="OX=")[[1]], "both")
           return(paste0(split2[1], " [", split3[1], "]"))
       })	### Few accessions not following pattern renamed manually
       
       
###       Filter NCBI data for correct proteins and merge datasets    
prot.seq.GB <- prot.seq.GB[grepl(paste0("[Mm][Ll][Oo][0-9]{1,2}",
                                        "[Mm][Ll][Oo] protein [0-9]{1,2}|",
                                        "[Mm][Ll][Oo]-like protein [0-9]{1,2}|",
                                        "[Mm][Ll][Oo] protein homolog [0-9]{1,2}"),
                                         names(prot.seq.GB)),]
prot.combined <- union(prot.seq.GB, prot.seq.UP)


### Data filtering and export
### Thresholds adjusted based on plot
select <- width(prot.combined) > quantile(width(prot.combined),0.15) &
          width(prot.combined) < quantile(width(prot.combined),0.99) &
          !grepl("[Pp]artial|[Ff]ragment", names(prot.combined))

prot.combined.filter <- prot.combined[select]

### Prepare data by Kusch et al. 2016 for comparison
k.data.file <- "kusch2016.csv"          # Supplementary file 1 from
k.data <- read.csv(k.data.file)         # the article by Kusch et al. 2016
k.seq <- k.data$Amino.acid.sequence
acc <- apply(k.data, 1, function(x) {if (x[4]=="") x[5] else x[4]})
k.names <- paste0(acc, " ", k.data$MLO, " [", k.data$species, "]")
names(k.seq) <- k.names
k.seq <- AAStringSet(k.seq)
writeXStringSet(k.seq, "./data/kusch2016.fasta")

### Read and use BLAST results for data by Kusch et al. 2016
### V1 - accession from Kusch et al.
### V2 - our accession
### V3 - identity per cent 

blast <- read.table("./blast/mlo_blast_result", header=FALSE)
blast100 <- subset(blast, V3 >= 99.5)
extend_name <- names(prot.combined.filter)

for (i in 1:nrow(blast100))
{
    target_name <- extend_name[grepl(blast100[i,2], extend_name)]
    extension <- k.names[grepl(blast100[i,1], k.names)]

    extend_name[extend_name == target_name] <- paste0(
          target_name," || ", extension, " (", blast100[i,3], "%)")

    remove(target_name, extension)
}
names(prot.combined.filter) <- extend_name


### Custom functions to extract species and genera from header
extractGenus <- function(x){
    split1 <- strsplit(x, split="[",fixed=TRUE)[[1]]
    split2 <- strsplit(split1[2],split=" ",fixed=TRUE)[[1]]
    return(split2[1])
}
extractSpecies <- function(x){
    split1 <- strsplit(x, split="[",fixed=TRUE)[[1]]
    split2 <- strsplit(split1[2],split=" ",fixed=TRUE)[[1]]
    return(paste(split2[1],split2[2]))
}


### Assign sequences to taxonomic groups based on genera 
groups <- read.csv("./data/genera.csv", header=FALSE)
ind.group <- sapply(names(prot.combined), 
                    function(x){
                        genus <- extractGenus(x)
                        groups$V2[groups$V1 == genus]
})
ind.group <- factor(ind.group, 
                    levels=c("Algae","Embryophytes",
                             "Gymnosperms", "Angiosperms",
                             "Monocotyledons", "Dicotyledons",
                             "Rosids", "Asterids"))
ind.group.f <- sapply(names(prot.combined.filter), 
                           function(x){
                               genus <- extractGenus(x)
                               groups$V2[groups$V1 == genus]
                           })
ind.group.f <- factor(ind.group.f, 
                    levels=c("Algae","Embryophytes",
                             "Gymnosperms", "Angiosperms",
                             "Monocotyledons", "Dicotyledons",
                             "Rosids", "Asterids"))

###  Graphical summary (Figure 1)
L <- width(prot.combined)
png("./plots/filtering_summary.png",width=10000, height=7500, res=1000)
    par(mar=c(2,2,2,0.5))
    palette(c("magenta", "mediumpurple2", "blue", "cyan", "green", "yellow3",
              "orange2", "red2"))
    layout(matrix(c(1,2,2,2,2,2,3,3,
                    4,4,4,4,4,4,6,6,
                    5,5,5,5,5,5,6,6),nrow=3, byrow=TRUE))
    boxplot(L)
    plot(L, pch=16, cex=0.75, col=ifelse(select, "blue", "red"), yaxt="n",
         main="(a) Length distribution across MLO-like protein sequences")
    abline(h=c(quantile(L,0.75)+1.5*IQR(L),
               quantile(L,0.25)-1.5*IQR(L)),
           col="red", lwd=2)
    legend(-300,1500, legend=c("Selected sequences", "Excluded sequences"),fill=c("blue","red"),bty="n")
    plot(density(L)$y, density(L)$x, type="l",yaxt="n")
    boxplot(L~as.numeric(ind.group), varwidth=TRUE,
            col=1:8,
            main="(b) Boxplots of sequence lengths by groups before filtering")
    boxplot(width(prot.combined.filter)~as.numeric(ind.group.f), varwidth=TRUE,
            col=1:8,
            main="(c) Boxplots of sequence lengths by groups after filtering")
    plot(0,xaxt="n",yaxt="n")
    legend(0.55, 1,legend=c("1   Algae",
                            "2   Embryophytes",
                            "    (excluding seed plants)",
                            "3   Gymnosperms", 
                            "4   Angiosperms",
                            "    (other than 5 and 6)",
                            "5   Monocotyledons", 
                            "6   Dicotyledons",
                            "    (other than 7 and 8)",
                            "7   Rosids", 
                            "8   Asterids"),
           col=1:8, cex=1.4, bg="white", box.col="white")
dev.off()

### Export of filtered data
writeXStringSet(prot.combined.filter, "mlo_filtered_full.fasta")
