# Supplementary material for: MLO Proteins from Tomato (Solanum lycopersicum L.) and Related Species in the Broad Phylogenetic Context
Source: Plants (Basel). 2022 Jun 16;11(12):1588. doi: 10.3390/plants11121588 (PMC9229925; doi:10.3390/plants11121588)
Supplement: Supplementary file 1 [file plants-11-01588-s001.zip › Supplementary File S1/scripts/genera.csv]

Abrus	Rosids
Acer	Rosids
Actinidia	Asterids
Aegilops	Monocotyledons
Amborella	Angiosperms
Ananas	Monocotyledons
Anthurium	Monocotyledons
Apostasia	Monocotyledons
Aquilegia	Monocotyledons
Arabidopsis	Rosids
Arabis	Rosids
Arachis	Rosids
Araucaria	Gymnosperms
Artemisia	Asterids
Arundo	Monocotyledons
Asparagus	Monocotyledons
Auxenochlorella	Algae
Benincasa	Rosids
Beta	Dicotyledons
Brachypodium	Monocotyledons
Brassica	Rosids
Cajanus	Rosids
Camelina	Rosids
Camellia	Asterids
Cannabis	Rosids
Capsella	Rosids
Capsicum	Asterids
Carica	Rosids
Carpinus	Rosids
Cephalotus	Rosids
Chara	Algae
Chenopodium	Dicotyledons
Chlamydomonas	Algae
Chlorella	Algae
Chrysanthemum	Asterids
Cicer	Rosids
Cinnamomum	Angiosperms
Citrus	Rosids
Coffea	Asterids
Corchorus	Rosids
Cucumis	Rosids
Cucurbita	Rosids
Cuscuta	Asterids
Cynara	Asterids
Daucus	Asterids
Davidia	Asterids
Dendrobium	Monocotyledons
Dichanthelium	Monocotyledons
Dioscorea	Monocotyledons
Dorcoceras	Asterids
Durio	Rosids
Elaeis	Monocotyledons
Ensete	Monocotyledons
Eragrostis	Monocotyledons
Erythranthe	Asterids
Eucalyptus	Rosids
Eutrema	Rosids
Fagus	Rosids
Fragaria	Rosids
Genlisea	Asterids
Glycine	Rosids
Gonium	Algae
Gossypium	Rosids
Handroanthus	Asterids
Helianthus	Asterids
Herrania	Rosids
Hevea	Rosids
Hibiscus	Rosids
Hordeum	Monocotyledons
Ipomoea	Asterids
Jatropha	Rosids
Juglans	Rosids
Klebsormidium	Algae
Lactuca	Asterids
Leersia	Monocotyledons
Lens	Rosids
Linum	Rosids
Lotus	Rosids
Lupinus	Rosids
Macleaya	Dicotyledons
Malus	Rosids
Manihot	Rosids
Marchantia	Embryophytes
Medicago	Rosids
Micractinium	Algae
Micromonas	Algae
Microthlaspi	Rosids
Mikania	Asterids
Momordica	Rosids
Monoraphidium	Algae
Morella	Rosids
Morus	Rosids
Mucuna	Rosids
Musa	Monocotyledons
Nelumbo	Dicotyledons
Nicotiana	Asterids
Noccaea	Rosids
Nymphaea	Angiosperms
Nyssa	Asterids
Olea	Asterids
Oryza	Monocotyledons
Ostreococcus	Algae
Panicum	Monocotyledons
Papaver	Angiosperms
Parasponia	Rosids
Petunia	Asterids
Phalaenopsis	Monocotyledons
Phaseolus	Rosids
Phoenix	Monocotyledons
Physcomitrium	Embryophytes
Picea	Gymnosperms
Pistacia	Rosids
Pisum	Rosids
Populus	Rosids
Prosopis	Rosids
Prunus	Rosids
Punica	Rosids
Pyrus	Rosids
Quercus	Rosids
Raphanus	Rosids
Rhizophora	Rosids
Rhodamnia	Rosids
Rhododendron	Asterids
Ricinus	Rosids
Rosa	Rosids
Saccharum	Monocotyledons
Salix	Rosids
Salvia	Asterids
Selaginella	Embryophytes
Sesamum	Asterids
Setaria	Monocotyledons
Solanum	Asterids
Sorghum	Monocotyledons
Spinacia	Dicotyledons
Striga	Asterids
Syzygium	Rosids
Tanacetum	Asterids
Tarenaya	Rosids
Tetrabaena	Algae
Tetraselmis	Algae
Theobroma	Rosids
Trebouxia	Algae
Trema	Rosids
Trifolium	Rosids
Tripterygium	Rosids
Triticum	Monocotyledons
Vigna	Rosids
Vitis	Rosids
Zea	Monocotyledons
Ziziphus	Rosids
Zostera	Monocotyledons
