# Supplementary material for: MLO Proteins from Tomato (Solanum lycopersicum L.) and Related Species in the Broad Phylogenetic Context
Source: Plants (Basel). 2022 Jun 16;11(12):1588. doi: 10.3390/plants11121588 (PMC9229925; doi:10.3390/plants11121588)
Supplement: Supplementary file 1 [file plants-11-01588-s001.zip › Supplementary File S1/scripts/motifs.R]

library(Biostrings)
library(universalmotif)
library(ggplot2)
library(heatmap3)
library(ggfortify)
library(ggtree)

seq.file <- "mlo_filtered_full.fasta"
motif.file <- "meme200/meme.txt"

### Read sequences
mlo.seq <- readAAStringSet(seq.file)

### Read and process MEME results
mlo.motif <- read_meme(motif.file)
mlo.motif <- mlo.motif[sapply(mlo.motif,function(x)x@nsites > 100)]
motif.summary <- to_df(mlo.motif)
write.csv(subset(motif.summary, select = -c(motif, bkg)), "./data/motif_summary.csv")
motif.sites <- scan_sequences(mlo.motif, mlo.seq)
motif.sites.tab <- subset(as.data.frame(motif.sites),score>0)

### Motif distribution in clades
### See phylo_tree.R for reading clade data
attach(motif.sites.tab)
motif.clusters <- matrix(rep(0, length(unique(motif.i))*length(clades),),
                         ncol=length(unique(motif.i)), nrow=length(clades))
row.names(motif.clusters) <- names(clades)
for (i in 1:nrow(motif.clusters)) {
    for (j in 1:ncol(motif.clusters)) {
        motif.seq <- unique(sequence[motif.i == j & sapply(sequence, function(x){
          strsplit(x, split=" || ", fixed=TRUE)[[1]][1] %in% clades[[i]]})])
        motif.count <- length(motif.seq)
        seq.count <- length(clades[[i]])
        motif.clusters[i,j] <- motif.count/seq.count
    }
}
detach(motif.sites.tab)

### PCA of motif frequences in clades
motif.pca <- prcomp(motif.clusters[grepl("[123]$",row.names(motif.clusters)),])
layout(matrix(1:3,ncol=3))
for (pc in list(c(1,2),c(3,2)))
{
  pca.plot <- autoplot(motif.pca,
                       x=pc[1], y=pc[2],
                       loadings=TRUE,
                       colour=c("green3", "cyan3", "blue", "purple", 
                                "magenta", "red", "orange", "yellow3", "gold3"),
                       size=3, label=TRUE,
                       loadings.label=TRUE,
                       label.colour="blue", 
                       label.hjust=-0.5,
                       loadings.label.colour="black",
                       loadings.label.hjust=-0.5,
                       loadings.colour="antiquewhite4") + 
    theme_bw() + coord_cartesian(xlim=c(-0.6125,0.6125))
  png(paste0("./plots/motif_pca_",pc[1], ".png"),width=4500, height=3500, res=1000)
      plot(pca.plot)
  dev.off()
}
  
### Motif heatmap with tree
motif.matrix <- matrix(nrow=length(unique(motif.sites.tab$sequence)), 
                       ncol=length(unique(motif.sites.tab$motif.i)),
                       dimnames=list(unique(motif.sites.tab$sequence), 
                                     unique(motif.sites.tab$motif.i)))
for (seq in unique(motif.sites.tab$sequence))
{
    motif.tab <- subset(motif.sites.tab,sequence==seq)
    motifs <- 1:max(motif.sites.tab$motif.i)
    scores <- sapply(motifs, function(x){
        s <- motif.tab$score[motif.tab$motif.i==x]
        if (length(s) > 0){
            if (length(s) > 1) 
                {s <- max(s)}
        } else s <- NA
        print(s)
    })
    motif.matrix[seq,as.numeric(colnames(motif.matrix)) %in% motifs] <- scores
}
motif.matrix.0 <- motif.matrix
motif.matrix.0[is.na(motif.matrix.0)] <- 0
motif.pca <- prcomp(motif.matrix.0)
# Tree and clades from phylo_tree.R
tree.plot <- ggtree(seq.tree, ladderize = FALSE, layout="dendrogram",
                    branch.length = "none")

tip.col <- tree.plot$data$label
for (cl in grep("\\.[123]$", names(clades), value=TRUE)){
    tip.col[sapply(tip.col, function(x) {
        strsplit(x, split=" || ", fixed=TRUE)[[1]][1]  %in% clades[[cl]]})] <- cl
}
tip.col[!grepl("^c", tip.col)] <- NA

tree.plot <- tree.plot + 
    geom_tippoint(aes(colour=tip.col), shape=73, size=5)
plot(tree.plot)

png("./plots/tree_motifs.png", width=9000, height=7000, res=1000)
    gheatmap(tree.plot,motif.matrix, 
         color=NULL, low="red", high="green", offset=7, width=3.5,
         hjust=0, colnames_offset_y = -100, font.size = 2)
dev.off()
