# Supplementary material for: MLO Proteins from Tomato (Solanum lycopersicum L.) and Related Species in the Broad Phylogenetic Context
Source: Plants (Basel). 2022 Jun 16;11(12):1588. doi: 10.3390/plants11121588 (PMC9229925; doi:10.3390/plants11121588)
Supplement: Supplementary file 1 [file plants-11-01588-s001.zip › Supplementary File S1/scripts/phylo_tree.R]

library(ape)
library(phangorn)
library(parallel)
library(ggtree)

msa.file <- "sequences_aligned.fasta"

### Read aligned sequences and select conserved positions for phylogeneic analysis
aligned.seq <- read.phyDat(msa.file, "fasta", "AA")
positions <- c(84:172, 324:373, 421:468, 482:558, 583:688)
aligned.seq <- aligned.seq[,positions]

### Neighbour joining
seq.dist <- dist.ml(aligned.seq, model="JTT")
seq.tree <- NJ(seq.dist)
seq.tree <- root(seq.tree, grep("A0A2P6U4B6", seq.tree$tip.label,value=TRUE))
seq.tree <- ladderize(seq.tree)

### Select colors for tree
source("./treecolor_function.R")
groups <- read.csv("./data/genera.csv", header=FALSE)
extractGenus <- function(x){
    split1 <- strsplit(x, split="[",fixed=TRUE)[[1]]
    split2 <- strsplit(split1[2],split=" ",fixed=TRUE)[[1]]
    return(split2[1])
}
ind.group <- sapply(seq.tree$tip.label, 
                    function(x){
                        genus <- extractGenus(x)
                        groups$V2[groups$V1 == genus]
                    })

ind.group <- factor(ind.group, levels=c("Algae","Embryophytes",
                                        "Gymnosperms", "Angiosperms",
                                        "Monocotyledons", "Dicotyledons",
                                        "Rosids", "Asterids"))
paint <- treecolor(seq.tree, as.numeric(ind.group))

### Plotting tree
palette(c("magenta", "mediumpurple2", "blue", "cyan", "green", "yellow3",
          "orange2", "red2"))
png("NJ_tree_full.png", width=4000, height=6000, res=600)
plot(seq.tree, show.tip.label=FALSE, edge.color=paint, 
     use.edge.length=TRUE, cex=0.3, edge.width=1,
     no.margin=TRUE)
dev.off()

#### Plot subtrees
subtree.lists <- Sys.glob("*_edit")
lapply(list.files(subtree.lists),
       function(x) {
           fname <- paste0("./data/clades/",x)
           clade <- readLines(fname)
           clade <- sub(" ", "_", clade)
           writeLines(clade, paste0(fname,"_edit"))
       })

clades <- lapply(subtree.lists, function(x) {
    cl <- readLines(x)
    cl <- cl[cl != ""]
    #cl <- cl[cl %in% tree.boot$tip.label]
    })
names(clades) <- sapply(subtree.lists, FUN=function(x){
    spl <- strsplit(x, split="/")[[1]]
    sub("_edit", "", spl[length(spl)])
})      ### List of clades is ready

palette(c("magenta", "mediumpurple2", "blue", "cyan", "green", "yellow3",
          "orange2", "red2"))
for (clad in names(clades)){
    clad.e <- sapply(clades[[clad]], function(x) {
        tree.boot$tip.label[grepl(x, tree.boot$tip.label, fixed=TRUE)]
    })
    subtree <- keep.tip(tree.boot, clad.e)
    ind.group <- sapply(subtree$tip.label, 
                        function(x){
                            genus <- extractGenus(x)
                            groups$V2[groups$V1 == genus]
                        })
    ind.group <- factor(ind.group, levels=c("Algae","Embryophytes",
                                            "Gymnosperms", "Angiosperms",
                                            "Monocotyledons", "Dicotyledons",
                                            "Rosids", "Asterids"))
    h <- length(subtree$tip.label)*13+100
    paint <- treecolor(subtree, as.numeric(ind.group))   
    png(paste0("./plots/", clad, ".png"), res=1000,
        width=h/1.5, height=h)
    plot(subtree, cex=0.1, edge.width=0.7, edge.color=paint, no.margin=T,
         tip.color=ifelse(grepl("||", subtree$tip.label, fixed=TRUE),"blue","black"))
    nodelabels(cex=0.1, frame="none")
    dev.off()
}

### Tree with multiple alignment (Supplementary)
tree.plot <- ggtree(seq.tree, ladderize = FALSE, layout="dendrogram",
                    branch.length = "none")
png("msa_plot.png", width=20000, height=15000, res=600)
msaplot(tree.plot, msa.file, bg_line = FALSE, width=1.5, offset=0.1)
dev.off()
