# Supplementary material for: MLO Proteins from Tomato (Solanum lycopersicum L.) and Related Species in the Broad Phylogenetic Context
Source: Plants (Basel). 2022 Jun 16;11(12):1588. doi: 10.3390/plants11121588 (PMC9229925; doi:10.3390/plants11121588)
Supplement: Supplementary file 1 [file plants-11-01588-s001.zip › Supplementary File S1/scripts/treecolor_function.R]

### Simple dunction to assist tree colouring

treecolor <- function(x, tip) # x - phylo object
{                             # tip - vector of colors for tip labels in x
    require(ape)
    clr <- rep(1, nrow(x$edge))
    done <- rep(FALSE, nrow(x$edge))
    for (i in 1:length(x$tip.label))
    {
        clr[x$edge[,2]==i] <- tip[i]
        done[x$edge[,2]==i] <- TRUE
    }
    for (i in sort(x$edge[!done,2],decreasing=TRUE))
    {
         outcoming <- x$edge[,1]==i
         incoming <- x$edge[,2]==i
         c <- min(clr[outcoming])
         clr[incoming] <- c
         done[incoming] <- TRUE
     }

    return(clr)
}
